# Supplementary material for: An early-onset specific polygenic risk score optimizes age-based risk estimate and stratification of prostate cancer: population-based cohort study
Source: J Transl Med. 2024 Apr 17;22:366. doi: 10.1186/s12967-024-05190-y (PMC11025178; doi:10.1186/s12967-024-05190-y)
Supplement: Supplementary file 2 — Additional file 2: Table S1. Prostate cancer association results for 269 established PCa risk variants from Conti et al. Table S2. Hazard ratio for PCa associated with a 269-SNP PRS. Table S3. Baseline characteristics for General-, EOPC- and LOPC-group from UK Biobank case–control population. Table S4. Odds ratio for PCa associated with a 269-SNP PRS. Table S5. 2,555 Genome-wide significant variants associated with the risk of PCa in the Cox proportional hazard model in UK Biobank. Table S6. 91 Genome-wide significant variants associated with the risk of EOPC in the Cox proportional hazard model in UK Biobank. Table S7. 2500 Genome-wide significant variants associated with the risk of LOPC in the Cox proportional hazard model in UK Biobank. Table S8. 319 independent variants among 1555 Genome-wide significant variants associated with the risk of PCa based on clumping in 1000 Genomes Project. Table S9. 45 independent variants among 223 Genome-wide significant variants associated with the risk of EOPC based on clumping in 1000 Genomes Project. Table S10. 296 independent variants among 1583 Genome-wide significant variants associated with the risk of LOPC based on clumping in 1000 Genomes Project. Table S11. Hazard ratio for PCa associated with the General-, EOPC- and LOPC-PRS based on UK BioBank follow-up cohort. Table S12. Odds ratio for PCa associated with the General-, EOPC- and LOPC-PRS based on UK BioBank case–control population. Table S13. 397 merged SNPs from the 269-SNP PRS and General-PRS. Table S14. 62 merged SNPs from the 269-SNP PRS and EOPC-PRS. Table S15. 375 merged SNPs from the 269-SNP PRS and LOPC-PRS. Table S16. Hazard ratio for PCa associated with the merged-General-, merged-EOPC- and merged-LOPC-PRS based on UK BioBank follow-up cohort. Table S17. Odds ratio for PCa associated with the merged-General-, merged-EOPC- and merged-LOPC-PRS based on UK BioBank case-comtrol population. Table S18. High-confidence traits linked to PCa through two-sample MR [file 12967_2024_5190_MOESM2_ESM.xlsx]

## Sheet: S1. Established SNPs
	Table S1. Prostate cancer association results for 269 established PCa risk variants from Conti et al.
	SNP	Chromosome	Position	Risk Allele	Reference Allele	OR	95% CI	P value	UK biobank
									Alter allele	Reference allele	HR	95% CI	P value
	rs7542260	1	5743196	T	C	0.976	0.94 - 1.01	0.1513	T	C	1.02	0.93 - 1.11	0.713627
	rs2847344	1	10564675	A	G	1.044	1.03 - 1.06	8.437e-08	G	A	0.98	0.94 - 1.03	0.471618
	rs10803412	1	16376831	C	T	1.054	1.03 - 1.07	1.269e-07	C	T	1.02	0.97 - 1.08	0.386762
	rs544780844	1	46251655	T	C	1.06	1.04 - 1.08	2.748e-08	T	C	1	0.95 - 1.07	0.878831
	rs56391074	1	88210715	AT	A	1.045	1.03 - 1.06	9.347e-09	AT	A	1.07	1.03 - 1.11	0.00148208
	rs1811698	1	150772613	C	T	1.086	1.06 - 1.11	9.33e-11	T	C	0.9	0.84 - 0.97	0.00396606
	rs607518	1	150954671	A	G	1.066	1.05 - 1.09	5.51e-12	A	G	1.08	1.03 - 1.13	0.00117819
	rs10127983	1	153923276	T	C	1.068	1.05 - 1.09	1.384e-16	T	C	1.03	0.99 - 1.08	0.170871
	rs56103503	1	154980351	T	C	1.057	1.04 - 1.07	2.87e-12	T	C	1.09	1.05 - 1.14	2.57291e-05
	rs147847496	1	155118588	C	T	1.168	1.12 - 1.22	3.15e-11	T	C	0.86	0.76 - 0.98	0.0282996
	rs184104770	1	155690186	A	C	1.172	1.11 - 1.24	3.72e-08	A	C	1.14	0.99 - 1.3	0.0657226
	rs80237341	1	157119915	C	G	1.138	1.07 - 1.21	1.139e-05	C	G	0.98	0.84 - 1.16	0.842141
	rs6660538	1	163295678	A	C	1.034	1.02 - 1.05	4.352e-05	A	C	1.07	1.02 - 1.11	0.00235553
	rs4075646	1	167135941	T	A	1.057	1.02 - 1.10	0.003086	T	A	1.08	0.98 - 1.2	0.132751
	rs507603	1	179897070	A	C	1.042	1.02 - 1.06	5.073e-05	A	C	1.03	0.98 - 1.09	0.279137
	rs34295433	1	183032447	CTAAG	C	1.041	1.03 - 1.06	9.527e-08	C	CTAAG	0.96	0.92 - 1	0.0645359
	rs138638958	1	204030362	TTTTG	T	1.046	1.03 - 1.06	3.99e-09	T	TTTTG	0.96	0.92 - 1	0.0544758
	rs4245739	1	204518842	A	C	1.095	1.08 - 1.11	2.43e-25	C	A	0.91	0.87 - 0.95	2.28638e-05
	rs708723	1	205739266	C	T	1.044	1.03 - 1.06	1.026e-08	C	T	1.05	1.01 - 1.1	0.00849315
	rs11686272	2	8598444	T	G	1.045	1.03 - 1.06	2.232e-08	T	G	1.06	1.02 - 1.11	0.00381283
	rs73913932	2	10094526	G	A	1.085	1.06 - 1.12	1.53e-08	G	A	1.11	1.03 - 1.2	0.00488086
	rs1990613	2	10781975	T	C	1.069	1.05 - 1.09	2.18e-18	C	T	0.95	0.92 - 0.99	0.0166556
	rs7602028	2	16016503	C	A	1.052	1.03 - 1.07	2.151e-08	A	C	0.95	0.91 - 1	0.048526
	rs9306894	2	20878105	G	A	1.077	1.06 - 1.09	1.212e-21	G	A	1.06	1.02 - 1.1	0.00545565
	rs6738169	2	43064555	C	G	1.044	1.03 - 1.06	3.04e-07	G	C	0.96	0.91 - 1	0.0480749
	rs7591218	2	43637998	A	G	1.069	1.05 - 1.09	2.52e-14	A	G	1.11	1.06 - 1.16	1.53633e-06
	rs28514770	2	43851282	C	G	1.046	1.03 - 1.06	6.25e-07	G	C	0.97	0.93 - 1.02	0.235578
	rs11125927	2	62752975	G	A	1.068	1.04 - 1.09	5.02e-08	G	A	1.11	1.05 - 1.18	0.000623759
	rs58235267	2	63277843	G	C	1.119	1.10 - 1.14	2.55e-48	G	C	1.11	1.07 - 1.16	3.0567e-07
	rs139283528	2	63938756	G	A	1.276	1.20 - 1.36	1.68e-13	A	G	0.91	0.77 - 1.07	0.250637
	rs74702681	2	66652885	T	C	1.174	1.12 - 1.23	9.886e-11	T	C	1.04	0.91 - 1.18	0.580667
	rs2028900	2	85767735	C	T	1.086	1.07 - 1.10	3.879e-28	T	C	0.91	0.87 - 0.95	2.90278e-06
	rs2165108	2	111861993	A	T	1.101	1.06 - 1.14	1.02e-07	A	T	1.06	0.97 - 1.16	0.184023
	rs11691517	2	111893096	T	G	1.06	1.04 - 1.08	3.24e-11	G	T	0.96	0.91 - 1	0.0590838
	rs111595856	2	121103598	T	C	1.087	1.05 - 1.12	1.93e-07	T	C	1.07	0.98 - 1.16	0.110649
	rs10206072	2	121373466	G	A	1.052	1.03 - 1.08	5.79e-05	A	G	0.99	0.93 - 1.06	0.758394
	rs16854905	2	169012955	C	T	1.056	1.03 - 1.08	1.168e-05	T	C	0.97	0.9 - 1.04	0.372913
	rs77167534	2	173319930	C	T	1.269	1.23 - 1.31	7.82e-46	T	C	0.78	0.72 - 0.86	1.61588e-07
	rs34925593	2	174234547	C	T	1.049	1.03 - 1.07	8.941e-10	C	T	1.03	0.99 - 1.07	0.13913
	rs1861270	2	202126615	G	A	1.052	1.03 - 1.07	2.807e-09	A	G	0.94	0.9 - 0.99	0.0148972
	rs12621900	2	208118301	C	T	1.052	1.03 - 1.07	3.449e-08	T	C	0.99	0.95 - 1.04	0.8084
	rs74001374	2	238411293	C	T	1.13	1.02 - 1.25	0.0185267	T	C	0.97	0.73 - 1.27	0.805925
	rs2292884	2	238443226	G	A	1.063	1.04 - 1.08	7.1e-12	G	A	1.07	1.03 - 1.12	0.0016032
	rs77559646	2	242135265	A	G	1.328	1.26 - 1.40	2.76e-27	A	G	1.03	0.89 - 1.18	0.690153
	rs77482050	2	242139600	G	A	1.432	1.32 - 1.55	7.06e-18	A	G	0.67	0.49 - 0.92	0.0130356
	rs2074840	2	242141719	C	T	1.054	1.04 - 1.07	4.52e-10	C	T	1.07	1.03 - 1.12	0.00137096
	rs76832527	2	242157241	A	G	1.115	1.09 - 1.14	6.04e-27	A	G	1.09	1.03 - 1.14	0.00165478
	rs6550597	3	18738940	A	G	1.033	1.02 - 1.05	0.0001047	G	A	0.96	0.92 - 1.01	0.0931572
	rs7618603	3	23153062	A	C	1.057	1.04 - 1.08	3.079e-08	A	C	1.04	0.99 - 1.1	0.124387
	rs34680713	3	49621718	A	AT	1.062	1.04 - 1.08	1.731e-09	A	AT	1.06	1 - 1.12	0.0522194
	rs13091518	3	70796696	T	C	1.043	1.03 - 1.06	4.336e-08	C	T	0.98	0.94 - 1.02	0.261924
	rs143745027	3	87144017	G	A	1.165	1.13 - 1.20	6.04e-24	G	A	1.18	1.09 - 1.28	2.73441e-05
	rs7628934	3	87175984	C	T	1.097	1.08 - 1.11	2.88e-32	C	T	1.08	1.04 - 1.13	6.48009e-05
	rs114810266	3	87399362	A	G	1.168	1.11 - 1.23	2.91e-09	G	A	1	0.87 - 1.14	0.978115
	rs1283104	3	106962521	G	C	1.05	1.03 - 1.07	4.8e-10	G	C	1.05	1.01 - 1.09	0.025951
	rs151038334	3	107193337	C	T	1.075	1.05 - 1.11	4.93e-07	T	C	0.96	0.89 - 1.04	0.317498
	rs2271494	3	113300183	A	T	1.088	1.07 - 1.1	2.505e-29	T	A	0.91	0.88 - 0.95	1.62203e-05
	rs2811476	3	127898501	C	A	1.105	1.09 - 1.12	4.43e-32	C	A	1.1	1.05 - 1.15	1.73971e-05
	rs35006112	3	128213994	G	A	1.068	1.05 - 1.09	3.53e-10	A	G	0.98	0.93 - 1.04	0.54409
	rs1457063	3	137562823	A	G	1.039	1.02 - 1.06	1.612e-06	G	A	0.98	0.94 - 1.02	0.369756
	rs7650602	3	141147414	C	T	1.048	1.03 - 1.06	3.616e-10	C	T	1.06	1.02 - 1.1	0.00574892
	rs145053401	3	152011745	C	CAT	1.086	1.06 - 1.11	4.293e-11	CAT	C	0.95	0.89 - 1.02	0.144423
	rs2293607	3	169482335	T	C	1.059	1.04 - 1.08	1.86e-10	C	T	1	0.95 - 1.04	0.903855
	rs78416326	3	170074517	G	C	1.21	1.19 - 1.23	7.65e-82	C	G	0.86	0.82 - 0.91	2.21453e-08
	rs577952184	3	170083540	C	CTTTTT	1.102	1.08 - 1.13	4.02e-16	CTTTTT	C	0.96	0.9 - 1.02	0.18331
	rs11717887	3	172381777	C	T	1.044	1.03 - 1.06	4.001e-07	C	T	1.06	1.02 - 1.11	0.00331624
	rs17804499	4	74442349	G	C	1.227	1.18 - 1.27	8.48e-28	C	G	0.89	0.82 - 0.97	0.0110795
	rs13142786	4	74477135	T	A	1.081	1.06 - 1.10	1.17e-23	T	A	1.06	1.02 - 1.11	0.00317994
	rs6853490	4	95544718	G	A	1.082	1.07 - 1.10	1.358e-25	G	A	1.09	1.05 - 1.13	4.16218e-05
	rs7679673	4	106061534	C	A	1.105	1.09 - 1.12	7.73e-30	A	C	0.88	0.84 - 0.92	2.92927e-09
	rs17035310	4	106064754	C	T	1.069	1.04 - 1.10	3.07e-07	T	C	0.92	0.86 - 0.98	0.00777738
	rs77821238	4	140948835	C	T	1.054	1.03 - 1.08	4.541e-07	T	C	0.94	0.89 - 0.99	0.0161698
	rs72725734	4	146879237	G	A	1.04	1.02 - 1.06	0.000268	G	A	1.05	1 - 1.11	0.0741423
	rs147762399	4	152030340	T	C	1.099	1.06 - 1.14	3.48e-06	T	C	1.06	0.96 - 1.17	0.24349
	rs2242652	5	1280028	G	A	1.141	1.12 - 1.17	3.08e-36	A	G	0.83	0.79 - 0.88	3.1516e-11
	rs71595003	5	1292118	A	G	1.188	1.14 - 1.24	2.68e-14	A	G	1.01	0.9 - 1.14	0.819636
	rs2736098	5	1294086	T	C	1.075	1.06 - 1.09	4.1e-15	T	C	1.14	1.09 - 1.19	3.76807e-09
	rs4975758	5	1891174	G	C	1.082	1.06 - 1.10	7.88e-23	G	C	1.11	1.06 - 1.15	1.20895e-06
	rs71599622	5	14372362	T	TGA	1.058	1.04 - 1.08	5.524e-10	T	TGA	0.99	0.95 - 1.04	0.728846
	rs10941370	5	37833419	T	C	1.034	1.02 - 1.05	1.083e-05	T	C	1.06	1.02 - 1.1	0.00663275
	rs1482675	5	44368506	T	C	1.041	1.02 - 1.06	7.674e-07	T	C	1.03	0.99 - 1.07	0.177249
	rs9292122	5	56087910	A	G	1.042	1.02 - 1.06	7.728e-07	G	A	1	0.96 - 1.05	0.912688
	rs10793821	5	133836209	T	C	1.059	1.04 - 1.07	2.26e-14	C	T	0.95	0.92 - 0.99	0.0241405
	rs76551843	5	169172133	A	G	1.311	1.19 - 1.44	1.746e-08	G	A	0.77	0.6 - 0.99	0.0437351
	rs9686557	5	172959030	C	A	1.045	1.03 - 1.06	4.688e-09	C	A	1.02	0.98 - 1.06	0.327131
	rs61739424	5	177683905	G	A	1.101	1.06 - 1.15	3.25e-06	A	G	0.94	0.85 - 1.04	0.213011
	rs2672843	5	177891551	G	A	1.047	1.03 - 1.06	3.06e-09	G	A	1.04	1 - 1.09	0.0376535
	rs2814811	6	1670985	A	G	1.043	1.03 - 1.06	2.489e-07	A	G	1.05	1 - 1.09	0.0281154
	rs2018336	6	11217897	T	C	1.066	1.05 - 1.08	1.507e-12	C	T	0.93	0.89 - 0.98	0.00663652
	rs6927369	6	21330689	C	T	1.053	1.03 - 1.07	1.41e-07	T	C	0.91	0.86 - 0.96	0.000238498
	rs4269363	6	21471490	G	A	1.036	1.02 - 1.05	4.23e-06	A	G	0.98	0.94 - 1.02	0.274994
	rs12665509	6	21878849	A	C	1.043	1.03 - 1.06	7.12e-08	A	C	1.04	1 - 1.08	0.0772207
	rs35159226	6	26649830	C	CT	1.043	1.03 - 1.06	1.342e-06	Unavailable
	rs62407547	6	30216712	C	T	1.06	1.01 - 1.12	0.0268397	C	T	1.06	1.01 - 1.11	0.00939618
	rs9275160	6	32652620	A	G	1.039	1.02 - 1.06	4.25e-05	A	G	1.06	1.02 - 1.11	0.00372795
	rs9469899	6	34793124	A	G	1.048	1.03 - 1.06	1.642e-09	A	G	1.01	0.96 - 1.05	0.792626
	rs4714485	6	41536587	G	T	1.087	1.07 - 1.10	6.863e-24	G	T	1.14	1.09 - 1.19	5.96132e-09
	rs9472120	6	43709785	C	T	1.042	1.03 - 1.06	2.465e-08	C	T	1.05	1.01 - 1.09	0.0122621
	rs9443189	6	76495882	A	G	1.065	1.04 - 1.09	7.112e-09	G	A	0.98	0.92 - 1.03	0.417769
	rs2038542	6	109295293	C	T	1.077	1.06 - 1.10	5.491e-13	C	T	1.08	1.03 - 1.15	0.00375644
	rs339351	6	117200434	C	A	1.093	1.08 - 1.11	2.476e-27	A	C	0.88	0.84 - 0.92	3.69339e-09
	rs150184171	6	134292717	G	GTGTTGT	1.049	1.03 - 1.07	4.614e-09	Unavailable
	rs13215045	6	153447516	C	T	1.076	1.06 - 1.09	1.48e-19	T	C	0.92	0.88 - 0.97	0.000548566
	rs963800	6	160150279	C	T	1.062	1.04 - 1.08	1.91e-10	T	C	0.99	0.95 - 1.04	0.782397
	rs4646284	6	160581543	TG	T	1.217	1.20 - 1.24	2.03e-119	TG	T	1.19	1.14 - 1.25	7.31075e-15
	rs4513875	7	1928159	T	C	1.041	1.03 - 1.06	3.169e-07	T	C	1.03	0.99 - 1.08	0.120049
	rs11452686	7	20414110	T	TA	1.048	1.03 - 1.06	1.71e-09	TA	T	0.98	0.94 - 1.02	0.361977
	rs9655205	7	20999211	C	A	1.096	1.08 - 1.12	1.99e-24	C	A	1.07	1.02 - 1.12	0.00708624
	rs35389879	7	21812043	T	G	1.041	1.03 - 1.06	9.868e-08	T	G	1.01	0.97 - 1.05	0.641951
	rs6956484	7	27564862	A	C	1.056	1.04 - 1.07	2.07e-10	C	A	0.93	0.89 - 0.97	0.000600983
	rs10486567	7	27976563	G	A	1.121	1.10- 1.14	6.88e-31	A	G	0.89	0.85 - 0.94	5.06824e-06
	rs12701838	7	40877473	A	G	1.07	1.05 - 1.09	1.989e-14	G	A	0.96	0.92 - 1.01	0.08405
	rs834608	7	47451918	A	T	1.053	1.04 - 1.07	1.103e-11	T	A	0.98	0.95 - 1.02	0.444646
	rs6955627	7	92577760	C	T	1.054	1.03 - 1.08	0.0001185	T	C	0.94	0.87 - 1.01	0.0846282
	rs4727386	7	97688440	A	G	1.105	1.09 - 1.12	6.504e-40	A	G	1.09	1.05 - 1.14	2.55832e-05
	rs870167	8	8498803	G	A	1.062	1.03 - 1.09	5.416e-05	G	A	1.12	1.04 - 1.2	0.00315065
	rs2572375	8	11217455	C	T	1.046	1.03 - 1.06	1.313e-07	T	C	0.99	0.95 - 1.04	0.730934
	rs6557704	8	23470785	A	G	1.072	1.05 - 1.09	5.12e-16	A	G	1.03	0.98 - 1.07	0.239086
	rs1160267	8	23529521	G	A	1.153	1.14 - 1.17	1.03e-75	G	A	1.17	1.12 - 1.21	3.72749e-14
	rs141811748	8	25894201	C	CCAAA	1.081	1.06 - 1.10	6.84e-13	C	CCAAA	1.09	1.03 - 1.15	0.00256295
	rs12677206	8	26063165	A	C	1.037	1.02 - 1.05	1.21e-05	A	C	1.05	1.01 - 1.1	0.018148
	rs11467	8	38644914	A	G	1.041	1.03 - 1.06	5.8e-07	G	A	0.94	0.91 - 0.98	0.00662741
	rs73700335	8	108923107	G	A	1.053	1.03 - 1.07	3.045e-07	A	G	0.95	0.9 - 1.01	0.0797222
	rs57588856	8	127836925	C	CAA	1.055	1.04 - 1.07	2.98e-11	CAA	C	0.96	0.92 - 1	0.0459416
	rs6984837	8	127901649	G	A	1.079	1.06 - 1.10	8.14e-17	G	A	1.1	1.05 - 1.14	1.07182e-05
	rs7011138	8	127922200	A	T	0.956	0.93 - 0.99	0.00389435	T	A	0.92	0.87 - 0.98	0.00425299
	rs7463326	8	128027954	G	A	1.167	1.14 - 1.19	5.62e-50	A	G	0.87	0.83 - 0.91	2.0356e-08
	rs72725854	8	128074815	T	A	NA			T	A	0	0 - 2.9927334058845E+144	0.958823
	rs77541621	8	128077146	A	G	1.893	1.80 - 1.99	1.08e-144	A	G	1.83	1.65 - 2.02	2.47922e-32
	rs72725879	8	128103969	T	C	1.229	1.19 - 1.26	2.85e-44	T	C	1.17	1.11 - 1.23	3.87087e-10
	rs183373024	8	128104117	G	A	2.269	2.09 - 2.47	1.39e-80	G	A	2.73	2.29 - 3.27	2.25656e-28
	rs78809737	8	128104218	G	A	1.083	1.05 - 1.11	1.02e-08	A	G	0.79	0.71 - 0.88	1.83042e-05
	rs201057014	8	128325355	T	C	1.068	1.04 - 1.10	3.17e-07	T	C	1.18	1.11 - 1.25	2.90417e-07
	rs17464492	8	128342866	A	G	1.119	1.10 - 1.14	1.98e-41	G	A	0.85	0.82 - 0.89	8.39927e-12
	rs6983267	8	128413305	G	T	1.175	1.16 - 1.19	3.06e-95	T	G	0.8	0.77 - 0.83	1.15202e-27
	rs10090154	8	128532137	T	C	1.337	1.23 - 1.45	1.78e-11	T	C	1.37	1.29 - 1.45	2.98561e-25
	rs34265760	8	128535543	T	C	1.08	1.03 - 1.13	0.0019699	C	T	0.89	0.77 - 1.04	0.134488
	rs12549761	8	128540776	C	G	1.2	1.17 - 1.23	6.16e-46	G	C	0.78	0.73 - 0.84	7.90544e-13
	rs34540271	9	18554773	C	T	1.051	1.03 - 1.07	2.08e-09	T	C	0.99	0.95 - 1.04	0.768455
	rs10122990	9	19072246	C	A	1.059	1.04 - 1.08	3.67e-13	C	A	1.05	1.01 - 1.09	0.0268219
	rs17694493	9	22041998	G	C	1.081	1.06 - 1.10	3.366e-13	G	C	1.02	0.96 - 1.08	0.608225
	rs10122495	9	34049779	T	A	1.055	1.04 - 1.07	1.172e-10	T	A	1.02	0.97 - 1.06	0.490429
	rs142727307	9	82090723	T	TG	1.072	1.05 - 1.10	8.386e-09	T	TG	1.08	1.01 - 1.15	0.0166971
	rs4451364	9	109532734	A	G	1.05	1.03 - 1.07	6.14e-08	G	A	0.96	0.92 - 1	0.0692449
	rs817872	9	110144887	C	T	1.067	1.05 - 1.08	2.48e-14	C	T	1.05	1.01 - 1.1	0.0234462
	rs143655302	9	110290217	G	A	1.304	1.23 - 1.38	4.03e-19	A	G	0.77	0.66 - 0.91	0.00225576
	rs2241167	9	130430116	A	G	1.04	1.03 - 1.06	1.063e-07	G	A	0.97	0.93 - 1.01	0.157856
	rs12634	9	132573536	T	G	1.056	1.04 - 1.07	5.79e-10	T	G	1.05	1 - 1.1	0.0298135
	rs12781100	10	838636	T	C	1.076	1.05 - 1.10	1.486e-12	T	C	1.01	0.95 - 1.06	0.833209
	rs7075427	10	46104943	A	C	1.125	1.09 - 1.16	1.118e-16	C	A	0.9	0.84 - 0.97	0.00552657
	rs11599847	10	47599029	T	C	1.122	1.08 - 1.17	1.403e-08	C	T	0.98	0.89 - 1.09	0.738666
	rs10993994	10	51549496	T	C	1.228	1.21 - 1.25	9.11e-165	T	C	1.19	1.15 - 1.24	3.86803e-18
	rs11817544	10	80236999	C	A	1.071	1.04 - 1.11	3.2e-05	A	C	0.91	0.83 - 1	0.0425993
	rs12412705	10	80835998	C	T	1.039	1.01 - 1.07	0.0120126	C	T	1.07	0.99 - 1.16	0.107141
	rs1935581	10	90195149	C	T	1.046	1.03 - 1.06	6.359e-09	T	C	0.99	0.95 - 1.03	0.522466
	rs12262998	10	104428716	C	T	1.071	1.05 - 1.09	9.652e-18	T	C	0.95	0.91 - 0.99	0.010927
	rs10885396	10	114711755	T	C	1.045	1.03 - 1.06	4.75e-09	C	T	0.98	0.94 - 1.02	0.291391
	rs4558107	10	122794926	A	G	1.061	1.04 - 1.08	2.9e-14	A	G	1.04	1 - 1.08	0.0584105
	rs140783917	10	122834482	C	T	1.098	0.89 - 1.36	0.390043	T	C	1.42	0.46 - 4.4	0.544338
	rs10788167	10	123054018	T	A	1.063	1.04 - 1.08	9.31e-12	A	T	0.95	0.91 - 1	0.0572616
	rs10749415	10	123185303	A	G	1.104	1.07 - 1.14	1.51e-08	G	A	0.94	0.86 - 1.03	0.187593
	rs12769682	10	126697494	C	G	1.057	1.04 - 1.07	4.996e-11	C	G	1.07	1.03 - 1.12	0.00159245
	rs1881502	11	1507512	T	C	1.058	1.04 - 1.08	4.06e-09	T	C	1.01	0.97 - 1.07	0.566185
	rs11043143	11	2234093	T	C	1.182	1.16 - 1.20	1.2e-68	T	C	1.16	1.11 - 1.22	8.31649e-10
	rs61890184	11	7547587	A	G	1.075	1.05 - 1.10	2.733e-10	A	G	1.01	0.95 - 1.08	0.663793
	rs68010938	11	47428209	T	TA	1.045	1.03 - 1.06	5.955e-08	T	TA	1.03	0.98 - 1.07	0.267782
	rs1048374	11	58902679	G	A	1.036	0.92 - 1.17	0.5685	G	A	1.05	0.71 - 1.55	0.809429
	rs2277283	11	61908440	C	T	1.055	1.04 - 1.07	1.605e-10	C	T	1.09	1.05 - 1.14	4.05617e-05
	rs12785905	11	66951965	C	G	1.123	1.08 - 1.16	5.103e-10	C	G	1.04	0.95 - 1.13	0.386773
	rs3018690	11	68882926	T	C	1.046	1.03 - 1.06	6.09e-08	T	C	1.1	1.06 - 1.15	1.34222e-06
	rs11825796	11	68980788	A	G	1.099	1.08 - 1.12	3.42e-24	A	G	0.99	0.95 - 1.04	0.801015
	rs11228580	11	69002342	C	T	1.267	1.24 - 1.29	4.61e-102	C	T	1.27	1.21 - 1.33	1.94336e-21
	rs3918298	11	69463273	A	G	1.176	1.12 - 1.23	8.32e-12	A	G	1.31	1.17 - 1.46	2.96078e-06
	rs56159348	11	76267331	T	G	1.059	1.04 - 1.08	1.597e-12	G	T	0.97	0.93 - 1.01	0.16471
	rs11568818	11	102401661	T	C	1.074	1.06 - 1.09	1.069e-20	C	T	0.94	0.9 - 0.97	0.00130933
	rs74911261	11	108357137	A	G	1.153	1.10 - 1.21	1.045e-08	A	G	1.05	0.93 - 1.19	0.408732
	rs5794883	11	113700546	C	CA	1.072	1.05 - 1.09	1.665e-16	CA	C	0.96	0.91 - 1	0.049602
	rs138466039	11	125054793	T	C	1.324	1.22 - 1.44	1.908e-11	T	C	1.23	1.05 - 1.45	0.0122902
	rs878987	11	134266372	G	A	1.074	1.05 - 1.10	1.4e-10	G	A	1.01	0.96 - 1.07	0.712233
	rs2066827	12	12871099	T	G	1.059	1.04 - 1.08	4.3e-10	G	T	0.94	0.9 - 0.99	0.0129183
	rs77216612	12	12877983	A	G	1.028	1.01 - 1.05	0.00145573	G	A	1	0.96 - 1.05	0.853681
	rs10845938	12	14416918	G	A	1.061	1.05 - 1.08	2.6e-15	A	G	0.94	0.9 - 0.98	0.00345403
	rs80130819	12	48419618	A	C	1.095	1.07 - 1.12	1.051e-11	C	A	0.88	0.81 - 0.95	0.000950508
	rs56222401	12	49672714	G	A	1.076	1.06 - 1.09	3.231e-18	G	A	1.08	1.03 - 1.13	0.000668748
	rs113925811	12	53308932	A	C	1.181	1.16 - 1.21	1.07e-50	A	C	1.16	1.1 - 1.24	8.11001e-07
	rs187809440	12	53329231	T	C	1.169	0.87 - 1.57	0.298638	T	C	0	0 - 2.1149883887541E+144	0.95878
	rs7968403	12	65012824	T	C	1.062	1.05 - 1.08	7.218e-14	C	T	0.92	0.89 - 0.96	0.000264852
	rs4842687	12	90156377	A	G	1.059	1.04 - 1.08	5.926e-12	G	A	0.9	0.86 - 0.95	1.36383e-05
	rs77121786	12	102446675	G	T	1.046	1.03 - 1.07	1.252e-06	G	T	1.04	0.99 - 1.09	0.121299
	rs1270884	12	114685571	A	G	1.071	1.06 - 1.09	2.101e-20	A	G	1.01	0.97 - 1.05	0.504378
	rs7295014	12	133067989	G	A	1.051	1.03 - 1.07	1.21e-09	G	A	1.06	1.01 - 1.1	0.00923039
	rs1327653	13	51076440	T	C	1.039	1.02 - 1.06	5.439e-06	T	C	1.05	1 - 1.1	0.0448576
	rs7489409	13	73716861	C	T	1.071	1.05 - 1.09	1.39e-11	C	T	1.07	1.02 - 1.13	0.00448521
	rs7336001	13	73995877	G	C	1.108	1.08 - 1.14	7.57e-12	C	G	0.9	0.84 - 0.98	0.00918457
	rs75823044	13	110360784	T	C	1.229	0.42 - 3.58	0.7059	T	C	0	0 - 1.7424933171686E+152	0.965116
	rs1004030	14	23305649	T	C	1.048	1.03 - 1.06	8.174e-10	C	T	0.96	0.92 - 1	0.0293734
	rs6571758	14	37136194	G	A	1.057	1.04 - 1.07	1.367e-12	A	G	0.99	0.95 - 1.03	0.611055
	rs11849126	14	38144592	G	A	1.043	1.03 - 1.06	9.272e-07	A	G	0.95	0.91 - 0.99	0.0251532
	rs4901313	14	53387109	G	T	1.087	1.07 - 1.11	7.615e-18	T	G	0.9	0.85 - 0.95	7.22605e-05
	rs8005621	14	61106699	G	A	1.058	1.03 - 1.09	1.489e-05	G	A	1.05	0.98 - 1.12	0.141256
	rs79133931	14	64687926	T	C	0.772	0.62 - 0.95	0.01641	T	C	2.29	1.03 - 5.11	0.0423172
	rs2093202	14	68923908	A	G	1.042	1.03 - 1.06	1.48e-07	G	A	0.99	0.95 - 1.03	0.687478
	rs767127	14	69134264	G	A	1.054	1.04 - 1.07	2.87e-12	A	G	0.96	0.92 - 1	0.0436383
	rs17565772	14	70756333	G	A	1.042	1.03 - 1.06	5.037e-08	G	A	1.04	1 - 1.08	0.0858259
	rs11561564	15	40965044	G	A	1.065	1.04 - 1.09	9.102e-10	A	G	0.96	0.91 - 1.02	0.204925
	rs33984059	15	56385868	A	G	1.192	1.13 - 1.26	1.616e-09	G	A	0.92	0.81 - 1.04	0.18062
	rs74634457	15	66835704	G	A	1.052	1.03 - 1.07	3.98e-09	G	A	1.05	1 - 1.09	0.0551745
	rs8023793	15	66942093	A	C	1.013	1.00 - 1.03	0.0818734	C	A	0.98	0.95 - 1.02	0.42473
	rs12913603	15	70668824	A	C	1.038	1.02 - 1.05	1.12e-06	A	C	1.03	0.98 - 1.07	0.22192
	rs7188897	16	54469331	T	C	1.048	1.03 - 1.06	1.23e-08	T	C	1.02	0.98 - 1.06	0.313203
	rs13380763	16	54678305	C	T	1.053	1.03 - 1.07	2.72e-07	T	C	0.99	0.94 - 1.04	0.571903
	rs11863709	16	57654576	C	T	1.153	1.11 - 1.20	1.431e-11	T	C	0.95	0.85 - 1.06	0.347702
	rs28709974	16	79847632	C	T	1.089	1.06 - 1.12	1.25e-07	C	T	1.09	1 - 1.2	0.0570576
	rs8052913	16	82166181	C	T	1.044	1.03 - 1.06	3.24e-08	C	T	1.07	1.03 - 1.12	0.000664158
	rs684232	17	618965	C	T	1.086	1.07 - 1.10	1.767e-26	C	T	1.07	1.03 - 1.12	0.000809199
	rs78378222	17	7571752	G	T	1.262	1.18 - 1.35	3.37e-11	G	T	1.29	1.1 - 1.52	0.00181839
	rs28441558	17	7803118	C	T	1.168	1.13 - 1.21	3.57e-19	C	T	1.18	1.09 - 1.27	4.61926e-05
	rs72811270	17	12585459	A	G	1.056	1.03 - 1.08	1.613e-06	A	G	1.13	1.06 - 1.2	5.85972e-05
	rs4795646	17	30092898	G	A	1.064	1.04 - 1.08	8.804e-11	A	G	0.99	0.94 - 1.04	0.637111
	rs3110641	17	36047417	A	G	1.057	1.04 - 1.08	1.3e-09	A	G	1.07	1.02 - 1.13	0.00367535
	rs11649743	17	36074979	G	A	1.102	1.08 - 1.12	8.16e-23	A	G	0.86	0.81 - 0.91	5.13742e-08
	rs11263763	17	36103565	A	G	1.219	1.20- 1.24	2.55e-144	G	A	0.83	0.8 - 0.87	2.98951e-19
	rs138213197	17	46805705	T	C	3.976	3.38 - 4.68	1.07e-62	T	C	3.52	2.69 - 4.6	3.84333e-20
	rs2960158	17	47380305	T	C	1.039	1.02 - 1.06	2.58e-05	C	T	0.99	0.94 - 1.04	0.652036
	rs565189650	17	47398245	T	C	1.098	1.07 - 1.13	7.51e-11	T	C	0.92	0.38 - 2.2	0.845997
	rs12938538	17	56426027	T	C	1.043	1.03 - 1.06	2.934e-08	C	T	0.96	0.92 - 1	0.0612237
	rs148511027	17	69117532	G	GTTAT	1.17	1.15 - 1.19	6.74e-99	G	GTTAT	1.14	1.09 - 1.19	1.68779e-10
	rs8089411	18	51771322	C	T	1.044	1.03 - 1.06	1.978e-08	C	T	1	0.97 - 1.05	0.816721
	rs35283980	18	56745999	G	C	1.045	1.03 - 1.06	6.141e-08	G	C	0.98	0.93 - 1.02	0.256511
	rs533722308	18	60961193	CT	C	1.05	1.03 - 1.07	1.144e-08	CT	C	1.02	0.97 - 1.07	0.458693
	rs11876000	18	73035513	T	G	1.043	1.03 - 1.06	1.831e-08	T	G	1.04	1 - 1.08	0.0627336
	rs9959454	18	76770820	A	G	1.085	1.07 - 1.10	7.093e-22	G	A	0.96	0.92 - 1.01	0.0908281
	rs10412482	19	17228554	C	T	1.052	1.03 - 1.07	6.723e-09	T	C	0.96	0.92 - 1	0.0779737
	rs17501397	19	32168343	C	T	1.081	1.05 - 1.11	8.258e-08	T	C	0.92	0.85 - 0.99	0.0221966
	rs59710626	19	38548094	G	T	1.059	1.04 - 1.08	3.38e-07	T	G	0.97	0.91 - 1.03	0.264809
	rs4802297	19	38738130	G	C	1.099	1.08 - 1.12	1e-35	G	C	1.15	1.1 - 1.2	5.78516e-12
	rs11673591	19	41985931	T	A	1.091	1.07 - 1.11	1.322e-23	A	T	0.95	0.91 - 0.99	0.0246805
	rs2659051	19	51345568	G	C	1.088	1.07 - 1.11	4.01e-16	C	G	0.83	0.79 - 0.88	1.28539e-11
	rs61752561	19	51361382	G	A	1.157	1.11 - 1.20	3.63e-13	A	G	0.99	0.9 - 1.09	0.905894
	rs76765083	19	51362715	T	G	1.308	1.27 - 1.35	1.24e-60	G	T	0.72	0.66 - 0.78	7.50278e-14
	rs6039055	20	867324	A	G	1.033	1.01 - 1.05	0.0004025	G	A	1	0.96 - 1.05	0.85945
	rs11480453	20	31347512	C	CA	1.044	1.03 - 1.06	5.109e-08	CA	C	0.99	0.95 - 1.03	0.573688
	rs6141551	20	34006970	C	T	1.04	1.02 - 1.06	4.589e-07	T	C	0.97	0.93 - 1.01	0.182663
	rs73909841	20	49548807	T	C	1.107	1.08 - 1.14	3.277e-12	C	T	0.96	0.89 - 1.04	0.274261
	rs6126986	20	52464719	C	T	1.065	1.05 - 1.08	1.243e-15	C	T	1.04	0.99 - 1.08	0.0869112
	rs139135938	20	61001061	TGGCAGTGGCAGC	T	1.045	1.03 - 1.06	1.191e-07	T	TGGCAGTGGCAGC	0.99	0.95 - 1.04	0.717951
	rs381331	20	62229989	A	G	1.054	1.04 - 1.07	5.75e-10	G	A	0.92	0.89 - 0.96	0.000138324
	rs3787099	20	62307517	A	G	1.108	1.08 - 1.14	3.2e-12	G	A	0.89	0.82 - 0.96	0.00250591
	rs1058319	20	62374389	C	T	1.117	1.09 - 1.14	5.41e-20	T	C	0.87	0.82 - 0.93	3.9034e-05
	rs11701433	21	40296411	C	T	1.039	1.02 - 1.06	1.526e-06	C	T	1.02	0.97 - 1.06	0.493275
	rs61735792	21	42866332	A	G	1.263	1.19 - 1.34	2.75e-14	A	G	1.14	0.96 - 1.35	0.137302
	rs9978557	21	42882462	C	T	1.098	1.07 - 1.13	4.08e-12	T	C	0.84	0.79 - 0.91	5.34484e-06
	rs1978060	22	19749525	G	A	1.055	1.04 - 1.07	1.05e-11	A	G	0.96	0.92 - 1	0.0395169
	rs9625483	22	28888939	A	G	1.149	1.10 - 1.20	3.66e-09	A	G	1.05	0.91 - 1.21	0.501565
	rs17886163	22	29091147	C	A	NA			C	A	0	0 - 1.5281721667143E+185	0.971204
	rs555607708	22	29091856	A	AG	1.477	1.29 - 1.69	1.39e-08	A	AG	1	0.42 - 2.4	0.997839
	rs138708	22	39138332	G	A	1.142	1.08 - 1.21	2.621e-06	A	G	0.82	0.71 - 0.96	0.0136942
	rs34584683	22	40499107	T	A	1.072	1.05 - 1.09	3.125e-14	T	A	1.02	0.97 - 1.07	0.364794
	rs6003062	22	43499741	G	A	1.17	1.13 - 1.21	3.78e-21	A	G	0.87	0.8 - 0.94	0.000694101
	rs5759167	22	43500212	G	T	1.132	1.12 - 1.15	5.79e-56	T	G	0.89	0.85 - 0.92	3.54697e-09
	rs9615099	22	45698149	T	A	1.038	1.02 - 1.06	2.126e-05	A	T	0.98	0.93 - 1.02	0.348871
	rs960417	X	9811095	A	G	1.046	1.03 - 1.06	2.012e-14	Excluded
	rs17321482	X	11482634	C	T	1.061	1.04 - 1.08	1.936e-12	Excluded
	rs5972255	X	30896320	T	C	1.031	1.02 - 1.04	6.12e-07	Excluded
	rs11338635	X	51245276	GA	G	1.106	1.09 - 1.12	5.991e-79	Excluded
	rs5943724	X	52695895	G	A	1.056	1.04 - 1.07	8.504e-21	Excluded
	rs4826594	X	54454406	A	G	0.985	0.96 - 1.01	0.1636	Excluded
	rs5919393	X	66825357	T	C	1.06	1.04 - 1.08	7.639e-15	Excluded
	rs371707439	X	70139908	A	G	1.057	1.04 - 1.07	3.456e-15	Excluded

## Sheet: S2.  Established PRS wCox
	Table S2. Hazard ratio for PCa associated with a 269-PRSa
	PRS	No. of Participants	No. of Incident /Person-years	HR (95% CI)	P
	All Subjects
	General-population Per SD	167517	4,882/1,282,728	1.97 (1.91-2.03)	0
	Quintile 1	33504	332/258633	1.00
	Quintile 2	33503	586/258070	1.8 (1.57-2.07)	2.98029e-17
	Quintile 3	33503	807/257337	2.53 (2.22-2.88)	1.53986e-44
	Quintile 4	33503	1147/255935	3.67 (3.24-4.16)	3.2624e-93
	Quintile 5	33504	2010/252753	6.78 (6.03-7.64)	5.17904e-220
	EO-population Per SD	28725	205/221,859	2.35 (1.99-2.78)	1.60089e-23
	Quintile 1	5639	7/43,657	1.00
	Quintile 2	5684	26/44,029	3.63 (1.51-8.71)	0.0038594
	Quintile 3	5726	26/44,241	3.30 (1.36-8.00)	0.00814922
	Quintile 4	5705	42/43,987	6.36 (2.76-14.69)	1.44616e-05
	Quintile 5	5971	104/45,944	14.48 (6.52-32.19)	5.38885e-11
	LO-population Per SD	138792	4,677/1,060,869	1.95 (1.89-2.01)	0
	Quintile 1	27865	325/214,976	1.00
	Quintile 2	27819	560/214,041	1.76 (1.53-2.02)	1.37792e-15
	Quintile 3	27777	781/213,097	2.50 (2.19-2.85)	1.38566e-42
	Quintile 4	27798	1105/211,947	3.61 (3.18-4.10)	7.51764e-89
	Quintile 5	27533	1906/206,,809	6.59 (5.85-7.43)	3.29464e-208
	Negative Family History
	General-population Per SD	147776	4,034/1,133,396	1.93 (1.87-2.00)	0
	Quintile 1	30096	297/232,463	1.00
	Quintile 2	29859	503/230,185	1.75 (1.52-2.03)	4.20574e-14
	Quintile 3	29648	676/228,143	2.41 (2.10-2.77)	1.64514e-35
	Quintile 4	29345	936/224,580	3.43 (3.01-3.92)	8.63704e-74
	Quintile 5	28828	1622/218,025	6.37 (5.62-7.23)	1.93431e-181
	EO-population Per SD	25701	153/198,708	2.26 (1.87-2.72)	1.71568e-17
	Quintile 1	5169	5/40,011	1.00
	Quintile 2	5172	22/40,079	4.54 (1.65-12.53)	0.00344064
	Quintile 3	5159	20/39,929	3.67 (1.31-10.33)	0.0135768
	Quintile 4	5021	30/38,749	6.89 (2.58-18.41)	0.000117232
	Quintile 5	5180	76/39,940	15.72 (6.15-40.19)	8.92688e-09
	LO-population Per SD	122075	3,881/934,688	1.92 (1.85-1.98)	0
	Quintile 1	24927	292/192,453	1.00
	Quintile 2	24687	481/190,106	1.71 (1.47-1.98)	1.43417e-12
	Quintile 3	24489	656/188,214	2.38 (2.07-2.74)	6.81868e-34
	Quintile 4	24324	906/185,830	3.38 (2.95-3.86)	2.01296e-70
	Quintile 5	23648	1546/178,085	6.19 (5.45-7.03)	4.30816e-172
	Positive Family History
	General-population Per SD	12723	628/96,053	1.98 (1.82-2.15)	2.46883e-60
	Quintile 1	1984	24/15,218	1.00
	Quintile 2	2244	57/17,181	2.08 (1.28-3.37)	0.00300111
	Quintile 3	2425	98/18,312	3.38 (2.15-5.33)	1.41732e-07
	Quintile 4	2725	150/20,560	4.90 (3.16-7.59)	1.22427e-12
	Quintile 5	3345	299/24,782	8.48 (5.55-12.94)	3.85642e-23
	EO-population Per SD	1902	44/14540	2.63 (1.57-4.41)	0.000255145
	Quintile 1	259	2/1,994	1.00
	Quintile 2	284	3/2,177	2.27 (0.20-26.26)	0.511934
	Quintile 3	337	4/2,560	3.09 (0.30-31.73)	0.341673
	Quintile 4	460	9/3,542	3.41 (0.43-26.88)	0.245006
	Quintile 5	562	26/4,267	10.74 (1.31-88.36)	0.0272503
	LO-population Per SD	10821	584/81,513	1.97 (1.81-2.14)	6.8181e-56
	Quintile 1	1725	22/13,224	1.00
	Quintile 2	1960	54/15,004	2.16 (1.31-3.56)	0.00270174
	Quintile 3	2088	94/15,752	3.58 (2.23-5.73)	1.17319e-07
	Quintile 4	2265	141/17,018	5.15 (3.26-8.12)	1.99957e-12
	Quintile 5	2783	273/20,515	8.64 (5.56-13.43)	9.10637e-22
	PCa, prostate cancer; PRS, polygenic risk score; EO, early-onset; LO, late-onset; SD, standard deviation.
	a The weighted Cox proportional hazard models include age at assessment, BMI, smoking status, drinking status, assessment center, top 10 principal components and polygenic risk score.
	General-population covered all participants; EO-population was consisted of individuals with exit-age <= 55 years old; LO-population comprised individuals with exit-age > 55 years old.

## Sheet: S3. Baseline case-ctrl
	Table S3. Baseline characteristics for General-, EOPC- and LOPC-group from UK Biobank case-control population.
	Case-control population	General-group			EO-group			LO-group
		(N = 175,349)			(N = 29,442)			(N = 145,907)
		Control	Case		Control	Case		Control	Case
	N (%)	167,606 (95.58)	7,743 (4.42)		28,843 (97.97)	599 (2.03)		138,763 (95.10)	7,144 (4.90)
	Age at assessment, Mean (SD)	56.94 (8.05)	62.97 (4.87)		44.09 (2.4)	54.95 (5.9)		59.61 (5.97)	63.64 (4.12)
	Reference-age, Mean (SD) a	64.65 (8.02)	64.26 (5.78)		51.77 (2.31)	52.63 (2.61)		67.32 (5.91)	65.23 (4.83)
	BMI, Mean (SD)	27.86 (4.25)	27.62 (3.83)		27.56 (4.3)	27.81 (3.85)		27.92 (4.24)	27.61 (3.83)
	Smoking status, N (%)
	Never	81,918 (48.88)	3,639 (47.00)		17,073 (59.19)	328 (54.76)		64,845 (46.73)	3,311 (46.35)
	Ever	85,114 (50.78)	4,063 (52.47)		11,723 (40.64)	269 (44.91)		73,391 (52.89)	3,794 (53.11)
	Missing	574 (0.34)	41 (0.53)		47 (0.16)	2 (0.33)		527 (0.38)	39 (0.55)
	Drinking status, N (%)
	Never	2,801 (1.67)	150 (1.94)		420 (1.46)	11 (1.84)		2,381 (1.72)	139 (1.95)
	Ever	164,657 (98.24)	7,591 (98.04)		28393 (98.44)	588 (98.16)		136,264 (98.20)	7,003 (98.03)
	Missing	148 (0.09)	2 (0.03)		30 (0.10)	0 (0.00)		118 (0.09)	2 (0.03)
	Family History of PCa, N (%)
	No	148,108 (88.37)	6,251 (80.73)		25,850 (89.62)	441 (73.62)		122,258 (88.11)	5,810 (81.33)
	Yes	12,468 (7.44)	1,150 (14.85)		1,860 (6.45)	136 (22.70)		10,608 (7.64)	1,014 (14.19)
	Missing	7,030 (4.19)	342 (4.42)		1,133 (3.93)	22 (3.67)		5,897 (4.25)	320 (4.48)
	PCa, prostate cancer; PRS, polygenic risk score; SD, standard deviation; IQR, interquartile range.
	a Age for diagnosis of PCa or censoring otherwise
	General-group covered all participants; EO-group was consisted of individuals with reference-age <= 55 years old; LO-group comprised individuals with reference-age > 55 years old.

## Sheet: S4. Established PRS casectrl
	Table S4. Odds ratio for PCa associated with a 269-PRSa
	PRS	No. Cases/Controls	OR (95% CI)	P
	All Subjects
	General-group Per SD	7,743/167,606	2.00 (1.95-2.04)	0
	Quintile 1	478/33,521	1.00
	Quintile 2	877/33,521	1.83 (1.64-2.05)	6.89094e-26
	Quintile 3	1,217/33,521	2.56 (2.30-2.85)	3.84567e-66
	Quintile 4	1,752/33,521	3.68 (3.32-4.08)	1.43385e-136
	Quintile 5	3,419/33,522	7.16 (6.50-7.89)	0
	EO-group Per SD	599/28,843	2.35 (2.16-2.54)	2.20111e-94
	Quintile 1	25/5,574	1.00
	Quintile 2	62/5,654	2.43 (1.52-3.87)	0.000201992
	Quintile 3	77/5,738	3.01 (1.91-4.73)	1.87078e-06
	Quintile 4	126/5,759	4.92 (3.19-7.57)	4.6207e-13
	Quintile 5	309/6,118	11.38 (7.56-17.15)	2.64685e-31
	LO-group Per SD	7,144/138,763	1.96 (1.91-2.01)	0
	Quintile 1	453/27,947	1.00
	Quintile 2	815/27,867	1.80 (1.60-2.03)	3.91982e-23
	Quintile 3	1,140/27,783	2.53 (2.27-2.83)	6.80179e-61
	Quintile 4	1,626/27,762	3.60 (3.24-4.00)	6.11508e-124
	Quintile 5	3,110/27,404	6.88 (6.22-7.60)	0
	Positive Family History
	General-group Per SD	1,150/12,468	1.94 (1.82-2.07)	2.78933e-92
	Quintile 1	48/1,972	1.00
	Quintile 2	96/2,229	1.80 (1.26-2.56)	0.00109157
	Quintile 3	171/2,373	2.94 (2.12-4.07)	1.01329e-10
	Quintile 4	248/2,674	3.77 (2.75-5.17)	1.44871e-16
	Quintile 5	587/3,220	7.33 (5.43-9.90)	9.81692e-39
	EO-group Per SD	136/1,860	2.17 (1.80-2.62)	5.64708e-16
	Quintile 1	7/250	1.00
	Quintile 2	8/278	1.02 (0.36-2.86)	0.969904
	Quintile 3	13/333	1.41 (0.55-3.60)	0.469779
	Quintile 4	24/453	1.98 (0.84-4.68)	0.119171
	Quintile 5	84/546	5.86 (2.66-12.9)	1.14728e-05
	LO-group Per SD	1,014/10,608	1.91 (1.79-2.05)	9.16027e-78
	Quintile 1	41/1,722	1.00
	Quintile 2	88/1,951	1.96 (1.35-2.87)	0.000457689
	Quintile 3	158/2,040	3.27 (2.30-4.65)	3.77666e-11
	Quintile 4	224/2,221	4.28 (3.05-6.02)	5.53184e-17
	Quintile 5	503/2,674	7.77 (5.61-10.76)	4.76026e-35
	Negative Family History
	General-group Per SD	6,251/148,108	1.96 (1.91-2.02)	0
	Quintile 1	412/30,102	1.00
	Quintile 2	744/29,900	1.82 (1.61-2.05)	9.42766e-22
	Quintile 3	996/29,707	2.47 (2.20-2.77)	2.49414e-52
	Quintile 4	1,417/29,425	3.54 (3.16-3.95)	1.50502e-109
	Quintile 5	2,682/28,974	6.78 (6.10-7.53)	2.94735e-277
	EO-group Per SD	441/25,850	2.32 (2.11-2.55)	2.04499e-69
	Quintile 1	16/5,115	1.00
	Quintile 2	52/5,147	3.20 (1.82-5.62)	5.17558e-05
	Quintile 3	61/5,171	3.80 (2.19-6.61)	2.12611e-06
	Quintile 4	95/5,084	6.03 (3.54-10.26)	3.65494e-11
	Quintile 5	217/5,333	13.09 (7.86-21.79)	4.60084e-23
	LO-group Per SD	5,810/122,258	1.93 (1.88-1.98)	0
	Quintile 1	396/24,987	1.00
	Quintile 2	692/24,753	1.76 (1.55-1.99)	1.18959e-18
	Quintile 3	935/24,536	2.41 (2.14-2.71)	3.16168e-47
	Quintile 4	1,322/24,341	3.41 (3.04-3.82)	2.04536e-98
	Quintile 5	2,465/23,641	6.46 (5.80-7.20)	1.69654e-250
	PCa, prostate cancer; PRS, polygenic risk score; EO, early-onset; LO, late-onset; SD, standard deviation.
	a The logistic regression models include reference-age, BMI, smoking status, drinking status, assessment center, top 10 principal components and polygenic risk score.
	General-group covered all participants; EO-group was consisted of individuals with reference-age <= 55 years old; LO-group comprised individuals with reference-age > 55 years old.

## Sheet: S5. General significant
	Table S5. 2,555 Genome-wide significant variants associated with the risk of PCa in the Cox proportional hazard model in UK Biobank
	SNP	CHR	Position	Alternative Allele	Reference Allele	MAF	HR	P
	rs17391786	1	13874054	C	T	0.0305	1.29774	6.78985e-07
	rs3844026	1	83992360	G	A	0.1723	0.881721	9.00409e-06
	rs7521543	1	154283249	T	A	0.3714	0.900646	9.10616e-07
	rs7528082	1	154285390	T	A	0.3715	0.898604	5.28904e-07
	rs7528167	1	154285487	G	A	0.3712	0.900368	8.46221e-07
	rs7523757	1	154285494	T	C	0.3752	0.904268	2.25897e-06
	rs7514795	1	154285522	A	G	0.3703	0.90164	1.20046e-06
	rs67597142	1	154286361	T	C	0.3712	0.900814	9.50766e-07
	rs111744661	1	154286615	A	G	0.3723	0.899899	7.2894e-07
	rs6672709	1	154286853	T	C	0.3719	0.898369	4.99369e-07
	rs6666142	1	154287268	A	G	0.3723	0.898628	5.2459e-07
	rs11804746	1	154288352	G	A	0.3716	0.900222	8.20763e-07
	rs1685634	1	154292192	G	A	0.4554	1.09761	4.69674e-06
	rs1685635	1	154292320	G	A	0.4554	1.09746	4.85726e-06
	rs1685606	1	154292348	G	A	0.4554	1.0974	4.90955e-06
	rs2633433	1	154292545	T	A	0.4553	1.09772	4.58253e-06
	rs1194607	1	154294656	T	C	0.4553	1.097	5.38476e-06
	rs1194608	1	154294805	T	C	0.4553	1.09741	4.94556e-06
	rs28409746	1	154305843	T	C	0.4554	1.09499	8.26863e-06
	rs56699544	1	154306334	A	C	0.4567	1.0953	7.8239e-06
	rs34870927	1	154309116	G	A	0.4566	1.09469	8.7202e-06
	rs1760795	1	154310048	G	C	0.4566	1.09461	8.86333e-06
	1:154310833_TA_T	1	154310833	T	TA	0.4564	1.09655	6.13514e-06
	rs1760794	1	154311696	A	T	0.4567	1.09461	8.89246e-06
	rs1194587	1	154317153	T	C	0.4565	1.09411	9.87087e-06
	rs1194586	1	154317418	C	T	0.4566	1.0944	9.24748e-06
	rs1194585	1	154318564	A	G	0.4566	1.09435	9.36059e-06
	rs1194584	1	154319756	T	G	0.4564	1.09557	7.2749e-06
	1:154323548_AT_A	1	154323548	A	AT	0.46	1.09704	6.80506e-06
	rs2483712	1	154325149	C	A	0.4437	1.09495	8.78096e-06
	rs10655791	1	154333628	GCATGGT	G	0.2971	0.903193	8.58763e-06
	rs114746058	1	155104213	A	G	0.0153	1.37782	6.59675e-06
	rs4951075	1	204464446	C	A	0.3239	0.901533	3.00847e-06
	rs4951076	1	204466176	G	A	0.3145	0.903913	6.22531e-06
	rs10900593	1	204470096	G	T	0.3242	0.901234	2.70379e-06
	rs56334721	1	204472009	G	GA	0.3217	0.901464	3.61034e-06
	rs11240753	1	204475513	T	A	0.3185	0.905424	8.03167e-06
	rs4951389	1	204475834	G	T	0.3185	0.905356	7.91068e-06
	rs7367519	1	204479176	T	C	0.3148	0.903881	6.03707e-06
	rs12032733	1	204481209	G	A	0.3148	0.904146	6.42957e-06
	rs12738124	1	204481368	T	C	0.3147	0.904613	7.20366e-06
	rs4245737	1	204486242	A	G	0.3241	0.901938	3.28261e-06
	rs1380576	1	204488278	G	C	0.3147	0.903899	6.11e-06
	rs12136299	1	204489143	T	C	0.3149	0.903826	6.02507e-06
	rs4951393	1	204489557	C	A	0.3244	0.903327	4.48769e-06
	rs61817958	1	204491612	G	A	0.3149	0.903872	6.09171e-06
	1:204491991_CT_C	1	204491991	CT	C	0.3241	0.902371	3.65614e-06
	rs12043196	1	204492007	T	G	0.3244	0.901765	3.13664e-06
	rs12041075	1	204492153	C	G	0.3149	0.903461	5.52933e-06
	rs12741918	1	204492582	G	A	0.3151	0.903473	5.60897e-06
	rs4252677	1	204495253	G	A	0.3148	0.903668	5.79938e-06
	1:204496257_TAA_T	1	204496257	TAA	T	0.3192	0.901536	3.63042e-06
	rs4252685	1	204496856	C	A	0.3151	0.905917	9.50469e-06
	rs4252686	1	204496895	A	G	0.315	0.904397	6.75147e-06
	rs4252694	1	204499056	A	G	0.315	0.904328	6.6207e-06
	rs4951079	1	204504487	G	A	0.3153	0.905433	8.56495e-06
	rs4252708	1	204508159	G	A	0.3245	0.903528	4.60021e-06
	rs533132725	1	204509412	C	CA	0.315	0.905301	8.63325e-06
	rs4252718	1	204512195	A	T	0.3245	0.904183	5.36498e-06
	rs2369244	1	204515299	G	C	0.3245	0.903439	4.53729e-06
	rs2290855	1	204515863	C	T	0.3151	0.905784	9.24917e-06
	rs1563828	1	204516577	A	G	0.3245	0.903216	4.2962e-06
	rs4252736	1	204517097	G	A	0.3151	0.905998	9.72298e-06
	rs4951396	1	204520209	C	T	0.3243	0.903869	5.01499e-06
	rs12119098	1	204521577	G	A	0.3149	0.906087	9.89687e-06
	rs10900597	1	204522489	C	T	0.3248	0.9037	4.78823e-06
	rs12116645	1	204524474	G	T	0.3245	0.904521	5.90779e-06
	rs12741351	1	204528256	G	A	0.3242	0.902629	3.87671e-06
	rs11240758	1	204528651	C	T	0.3143	0.904971	8.00205e-06
	rs11801289	1	204528969	G	C	0.3142	0.903582	5.86197e-06
	rs12125533	1	204529302	A	C	0.3237	0.903018	4.29318e-06
	rs4951397	1	204531567	C	T	0.3242	0.902739	3.99039e-06
	rs4951398	1	204531876	T	C	0.3237	0.903066	4.34336e-06
	rs4951399	1	204533255	G	A	0.332	0.896676	1.00986e-06
	rs4951080	1	204533284	A	G	0.3242	0.90286	4.10646e-06
	rs760958193	1	204534460	ATATCT	A	0.3239	0.904978	6.90322e-06
	rs4951400	1	204534571	C	G	0.3245	0.903149	4.35691e-06
	rs4951402	1	204539122	C	T	0.3247	0.902115	3.41703e-06
	rs10900599	1	204541943	T	C	0.3246	0.902452	3.69274e-06
	rs12039454	1	204542580	T	C	0.3241	0.90247	3.73149e-06
	rs10665887	1	204544246	T	TAG	0.3221	0.901509	3.31738e-06
	rs35270244	1	204548416	A	C	0.3237	0.903599	4.93444e-06
	rs10793765	1	204549375	A	G	0.3132	0.905036	9.56282e-06
	rs10793766	1	204549496	C	T	0.3132	0.902588	5.60362e-06
	rs10793767	1	204549564	A	C	0.3242	0.903528	4.82285e-06
	rs5010868	1	204550366	A	T	0.2854	0.902349	8.62477e-06
	rs11693801	2	43590329	C	T	0.2536	1.11584	1.50937e-06
	rs7591218	2	43637998	A	G	0.2981	1.10857	2.32957e-06
	rs7567607	2	43638185	C	T	0.3226	1.10341	4.38922e-06
	rs7568365	2	43638855	C	T	0.3244	1.10234	5.34151e-06
	rs7582497	2	43638947	T	C	0.3222	1.10323	4.57647e-06
	rs1038822	2	43738173	T	C	0.2971	1.10841	2.88041e-06
	rs7600872	2	43789231	T	C	0.315	1.10357	5.75453e-06
	rs3042351	2	43797981	C	CATT	0.3154	1.10608	4.03536e-06
	rs3752355	2	43799070	C	T	0.3203	1.10385	4.85551e-06
	rs10179648	2	43808065	C	T	0.3204	1.10792	2.05511e-06
	rs57758828	2	43825637	A	ACTCTTAAG	0.316	1.11034	1.61965e-06
	rs2539981	2	63104904	T	C	0.4516	0.909934	4.46028e-06
	rs2539982	2	63111004	G	A	0.4595	0.912811	8.42634e-06
	rs2710647	2	63213970	T	C	0.4464	0.91089	5.83739e-06
	rs58235267	2	63277843	G	C	0.4899	1.11304	2.25699e-07
	rs6545977	2	63301164	A	G	0.4827	0.913579	9.29024e-06
	rs7591175	2	85738374	T	G	0.4575	0.909664	5.14969e-06
	rs2166529	2	85742175	T	G	0.4582	0.909828	4.98385e-06
	rs6731005	2	85760395	T	C	0.4702	0.90807	2.44847e-06
	rs6705839	2	85761279	T	A	0.4525	0.908055	4.65172e-06
	rs6705971	2	85761417	C	A	0.4697	0.907174	1.93294e-06
	rs10175792	2	85761654	G	A	0.4697	0.907174	1.93294e-06
	rs10176176	2	85762048	T	A	0.4841	0.905913	1.50294e-06
	rs10179195	2	85762761	G	A	0.4697	0.906697	1.70679e-06
	rs6714157	2	85763274	G	A	0.4698	0.906936	1.82277e-06
	rs6743030	2	85763520	T	C	0.4697	0.906747	1.73438e-06
	rs3755014	2	85764006	T	C	0.4698	0.907017	1.8429e-06
	rs3755015	2	85764041	A	G	0.4698	0.907017	1.8429e-06
	rs1446668	2	85764960	T	G	0.4667	0.908393	2.93578e-06
	rs2028900	2	85767735	T	C	0.4505	0.910292	4.91826e-06
	rs1078004	2	85769711	G	C	0.4675	0.905336	1.17646e-06
	rs7605975	2	85772548	T	C	0.4671	0.905539	1.25069e-06
	rs12473819	2	85773061	G	A	0.4676	0.906602	1.66817e-06
	rs565245309	2	85773654	CTG	C	0.4649	0.909889	4.57719e-06
	rs6547621	2	85774676	A	G	0.4671	0.905382	1.19854e-06
	rs5832649	2	85776490	CTTTA	C	0.4621	0.908149	3.05808e-06
	rs6738645	2	85783128	G	T	0.4671	0.90507	1.09854e-06
	rs7568458	2	85788175	A	T	0.4548	0.900236	3.54672e-07
	2:85793758_ATT_A	2	85793758	A	ATT	0.4617	0.909505	4.42055e-06
	rs11891260	2	85796101	C	G	0.465	0.906238	1.53687e-06
	rs6757263	2	85803542	C	T	0.4268	0.911493	7.97815e-06
	rs3770098	2	85805367	A	C	0.4258	0.912286	9.71992e-06
	rs3731827	2	85806068	C	T	0.4256	0.911354	7.72845e-06
	rs368912301	2	85807079	GA	G	0.4503	0.901477	7.5824e-07
	rs1561198	2	85809989	T	C	0.4642	0.906991	1.85683e-06
	rs55971080	2	85812746	C	T	0.4637	0.910901	5.38747e-06
	rs116255646	2	127341850	C	T	0.0251	1.34424	1.58223e-07
	rs539184291	2	144540401	AAC	A	0.0451	1.21994	9.93698e-06
	rs12053442	2	173295405	C	G	0.0588	0.792385	1.22844e-06
	rs76264695	2	173296252	A	G	0.059	0.792933	1.2493e-06
	rs75166599	2	173297783	A	G	0.0545	0.79908	6.14735e-06
	rs75979419	2	173299266	T	C	0.0601	0.793515	1.06106e-06
	rs75689576	2	173300939	A	G	0.0606	0.787515	4.50091e-07
	rs59454075	2	173301275	A	G	0.0607	0.788035	4.71875e-07
	rs79160711	2	173302006	G	A	0.0607	0.78828	4.75347e-07
	rs28485589	2	173303031	G	A	0.0612	0.781559	1.87222e-07
	rs57878744	2	173303047	A	G	0.0611	0.782513	2.14624e-07
	rs56892098	2	173303065	T	C	0.0612	0.782025	2.00183e-07
	rs74483274	2	173303251	G	A	0.0613	0.78172	1.86595e-07
	rs80010354	2	173303310	A	G	0.0614	0.783755	2.3075e-07
	rs76837457	2	173303391	T	G	0.0615	0.784601	2.53637e-07
	rs757341960	2	173303484	C	CTT	0.0605	0.803623	3.17174e-06
	rs78181761	2	173303531	G	A	0.0615	0.784213	2.33282e-07
	rs79416408	2	173303800	T	C	0.062	0.783515	1.88504e-07
	rs13414928	2	173304302	G	A	0.0623	0.787282	2.84911e-07
	rs4405725	2	173305382	A	T	0.0626	0.79013	3.7504e-07
	rs3762618	2	173305847	C	G	0.0626	0.788352	2.9785e-07
	rs10207640	2	173307726	G	A	0.0626	0.785439	2.05044e-07
	rs10207654	2	173307756	G	A	0.0626	0.785439	2.05044e-07
	rs16860397	2	173308194	T	G	0.0625	0.785875	2.1846e-07
	rs10187564	2	173308615	A	G	0.0626	0.785431	2.04759e-07
	rs148644163	2	173309330	A	G	0.0625	0.786324	2.34456e-07
	rs80353656	2	173309402	C	T	0.0625	0.784309	1.78201e-07
	rs13410475	2	173309618	A	C	0.0626	0.785235	1.99006e-07
	rs146618443	2	173309803	T	G	0.0626	0.785239	1.99143e-07
	rs12621278	2	173311553	G	A	0.0627	0.788357	2.90488e-07
	rs12615596	2	173311682	A	G	0.063	0.785117	1.80701e-07
	rs1574259	2	173313453	T	C	0.0624	0.782871	1.5162e-07
	rs1574256	2	173313965	C	G	0.0624	0.783227	1.60027e-07
	rs12052250	2	173314670	G	A	0.0625	0.78916	3.41969e-07
	rs12052253	2	173314713	T	A	0.0624	0.783162	1.58471e-07
	rs12052385	2	173316217	G	A	0.0624	0.785128	2.06138e-07
	rs16860419	2	173317826	C	G	0.0624	0.787771	2.87539e-07
	rs115112210	2	173318179	T	G	0.0624	0.786957	2.62614e-07
	rs114161133	2	173318244	T	G	0.0624	0.787009	2.64555e-07
	rs16860426	2	173319112	T	A	0.0624	0.787385	2.78809e-07
	rs77167534	2	173319930	T	C	0.0624	0.786221	2.43265e-07
	rs16860438	2	173321413	T	A	0.0621	0.786926	2.77821e-07
	rs116532339	2	173321791	G	T	0.0623	0.787242	2.80924e-07
	rs75888567	2	173324256	A	G	0.0613	0.802245	2.1617e-06
	rs12622724	2	173324908	A	G	0.0629	0.798327	9.97513e-07
	rs12613307	2	173325244	G	T	0.063	0.797815	9.29338e-07
	rs74461567	2	173327823	T	C	0.0625	0.79805	1.06329e-06
	rs116108611	2	173331076	A	G	0.0582	0.802046	3.73252e-06
	rs16860478	2	173334716	G	T	0.0576	0.795718	2.0192e-06
	rs55867175	2	173340209	C	A	0.0575	0.801376	3.98109e-06
	rs16860513	2	173342367	A	T	0.0586	0.808312	7.09224e-06
	rs16860515	2	173342416	T	C	0.0574	0.799811	3.34417e-06
	rs9636257	2	173344128	A	G	0.0577	0.801837	3.99895e-06
	rs2293647	2	173344680	C	A	0.0579	0.800529	3.29735e-06
	rs2293648	2	173352157	T	A	0.0576	0.800717	3.5469e-06
	rs10930559	2	173352824	T	C	0.0576	0.80087	3.61342e-06
	rs138348628	2	173353000	AT	A	0.0581	0.807084	6.85114e-06
	rs79474289	2	173362046	A	C	0.0576	0.799091	2.96052e-06
	rs7596665	2	173363917	G	A	0.0577	0.798806	2.8586e-06
	rs2293645	2	173366960	T	C	0.0576	0.802606	4.39337e-06
	rs16860634	2	173368358	G	T	0.0576	0.80044	3.42611e-06
	rs139972066	2	173370689	TA	T	0.059	0.808086	6.28722e-06
	rs114997784	2	173373831	G	C	0.059	0.810471	8.20146e-06
	rs78534109	2	173374424	G	C	0.059	0.810042	7.78326e-06
	rs60096331	2	173375391	G	C	0.0574	0.799603	3.22794e-06
	rs59476799	2	173376319	C	T	0.058	0.804832	5.26356e-06
	rs57404607	2	173377277	T	G	0.0577	0.798817	2.83572e-06
	rs59374567	2	173377302	T	C	0.0577	0.798807	2.83215e-06
	rs59970483	2	173378344	A	G	0.0575	0.801233	3.86996e-06
	rs78623829	2	173379230	A	G	0.0574	0.800455	3.59055e-06
	rs115142421	2	173382777	A	T	0.0575	0.804732	5.71841e-06
	rs76738244	2	173382986	A	G	0.0574	0.798602	2.91532e-06
	rs768292458	2	173390454	C	CA	0.0575	0.802871	4.63882e-06
	rs183141927	2	173392942	A	T	0.0577	0.797358	2.41357e-06
	rs57244773	2	173393605	C	G	0.0577	0.797371	2.41758e-06
	rs147233048	2	173393903	C	T	0.0577	0.797371	2.41758e-06
	rs142731545	2	173394201	C	T	0.0578	0.803369	4.69977e-06
	rs75669437	2	173395373	A	G	0.0577	0.797529	2.46643e-06
	rs12615584	2	173397690	C	T	0.0577	0.797529	2.46643e-06
	rs57587465	2	173399767	C	T	0.0574	0.7988	2.98678e-06
	rs760554010	2	173400156	T	TTAA	0.0577	0.80156	3.86116e-06
	rs6741759	2	173401123	C	T	0.0575	0.804822	5.78062e-06
	rs79481012	2	173401264	G	T	0.0574	0.798885	3.02038e-06
	rs56882727	2	173401348	G	A	0.0574	0.7988	2.98678e-06
	rs6730284	2	173401666	T	C	0.0576	0.805744	6.33628e-06
	rs555486984	2	173402460	T	C	0.0574	0.796832	2.37935e-06
	rs12611902	2	173402847	T	C	0.0575	0.80118	3.84807e-06
	rs12611959	2	173402863	C	G	0.0574	0.796803	2.37064e-06
	rs181480655	2	173403101	A	G	0.0574	0.797533	2.6111e-06
	rs185475817	2	173403181	A	C	0.0575	0.80118	3.84807e-06
	rs188148040	2	173403330	A	G	0.0575	0.801213	3.86365e-06
	rs6743174	2	173405330	T	G	0.0576	0.803414	4.8598e-06
	rs147340898	2	173406018	A	G	0.0574	0.799398	3.21331e-06
	rs138822454	2	173409320	G	A	0.0572	0.800993	4.04713e-06
	rs74355465	2	173410168	A	G	0.0575	0.806237	6.86214e-06
	rs115160117	2	173411004	C	G	0.0575	0.804963	6.00002e-06
	rs78647569	2	173415706	G	C	0.0532	0.786279	1.82916e-06
	rs10202181	2	238352099	G	A	0.2241	1.11416	7.49841e-06
	rs10202195	2	238352128	G	A	0.224	1.11494	6.56864e-06
	rs10190310	2	238352282	T	C	0.2249	1.11565	5.28403e-06
	rs10202599	2	238352465	C	A	0.2214	1.1215	2.2141e-06
	rs10205112	2	238352484	A	T	0.2218	1.12039	2.71517e-06
	rs10202616	2	238352506	T	A	0.2219	1.12076	2.50563e-06
	rs7599658	2	238352898	T	G	0.2249	1.11872	2.89733e-06
	rs10211024	2	238353776	A	T	0.2336	1.11062	9.79911e-06
	rs28725355	2	238372824	G	T	0.2358	1.11349	5.38291e-06
	rs2097976	2	242123707	T	C	0.101	1.16039	3.16762e-06
	rs4675827	2	242125975	G	A	0.1056	1.14956	9.66941e-06
	rs10933536	2	242133878	A	G	0.1119	1.15479	2.56311e-06
	rs16843438	2	242137702	T	C	0.1061	1.15041	7.96783e-06
	rs35554938	2	242139052	A	G	0.1058	1.15015	8.49432e-06
	rs9870612	3	60302135	C	A	0.2056	0.887467	6.90559e-06
	rs75790461	3	64821789	T	C	0.0118	1.44517	3.50115e-06
	rs77661465	3	65016776	A	G	0.0103	1.45711	8.45849e-06
	rs17023900	3	87134800	G	A	0.0691	1.18671	4.59752e-06
	rs78718649	3	87138882	G	T	0.0687	1.18183	8.3547e-06
	rs755629901	3	87139232	C	CTT	0.0687	1.18194	8.26245e-06
	rs116802846	3	87139811	G	A	0.0686	1.1813	9.06563e-06
	rs78269931	3	87140314	A	C	0.0686	1.18149	8.88797e-06
	rs201382810	3	87141369	CTT	C	0.0683	1.18535	6.05801e-06
	rs116044014	3	87141396	A	G	0.0686	1.18151	8.86868e-06
	rs199827403	3	87141400	CT	C	0.0682	1.18588	5.72201e-06
	rs143351723	3	87142064	G	C	0.0683	1.18511	6.2129e-06
	rs199709220	3	87143378	T	A	0.0681	1.18611	5.71461e-06
	rs200999583	3	87144073	A	C	0.0682	1.1855	5.9642e-06
	rs202078105	3	87144074	G	T	0.0682	1.1855	5.9642e-06
	rs146329832	3	87144215	G	T	0.0682	1.18569	5.83921e-06
	rs141749915	3	87145057	C	T	0.0686	1.18165	8.73261e-06
	rs146968478	3	87145072	A	G	0.0686	1.18164	8.74358e-06
	rs202049731	3	87146306	TTC	T	0.0686	1.18121	9.16733e-06
	rs149578880	3	87146497	A	G	0.0686	1.18169	8.70021e-06
	rs185058905	3	87146588	T	C	0.0686	1.1817	8.68929e-06
	rs145595533	3	87147364	C	G	0.0686	1.18164	8.74735e-06
	rs75219487	3	87147922	A	T	0.0686	1.18126	9.08671e-06
	rs78267036	3	87154582	G	A	0.0675	1.18747	5.18619e-06
	rs78525152	3	87157503	A	G	0.0675	1.18747	5.18619e-06
	rs6791387	3	87181148	A	G	0.4915	0.911169	5.17472e-06
	rs62257768	3	87182259	T	A	0.4915	0.911181	5.19167e-06
	rs6770433	3	87184311	C	T	0.4938	0.912537	7.25936e-06
	rs17023964	3	87185759	C	G	0.4937	0.911713	5.89918e-06
	rs60086365	3	87192091	A	G	0.4914	0.910355	4.35685e-06
	rs2088396	3	87192778	C	G	0.4915	0.910279	4.26502e-06
	rs9856752	3	87198389	A	G	0.4521	1.09837	4.08134e-06
	rs2220407	3	87198531	G	A	0.4543	1.09892	3.6287e-06
	rs79088356	3	87203963	C	G	0.0646	1.18937	6.95218e-06
	rs79308483	3	87204175	C	T	0.0646	1.18938	6.95093e-06
	rs6788616	3	87205079	G	A	0.4521	1.09828	4.1438e-06
	rs115712867	3	87206967	A	C	0.0645	1.18828	7.87236e-06
	rs6801665	3	87209149	T	C	0.4522	1.0995	3.2869e-06
	rs12493488	3	87209236	A	G	0.452	1.09837	4.07639e-06
	rs75735964	3	87212192	G	A	0.0645	1.18787	8.22444e-06
	rs79123511	3	87215648	A	G	0.0646	1.18871	7.45522e-06
	rs78307926	3	87219314	C	T	0.0656	1.18718	7.77294e-06
	rs2087265	3	87245505	T	C	0.3848	1.09704	8.12624e-06
	rs73846698	3	87255194	A	G	0.0749	1.17452	8.99033e-06
	rs73846699	3	87255277	C	T	0.0749	1.17486	8.67057e-06
	rs73846702	3	87255358	T	G	0.0749	1.17695	6.71302e-06
	rs73847803	3	87255613	G	A	0.0749	1.17437	9.14522e-06
	rs73847805	3	87255684	C	T	0.0748	1.17657	7.11285e-06
	rs1488366	3	87256536	T	C	0.075	1.17854	5.52316e-06
	rs60128410	3	87257097	T	C	0.075	1.17862	5.4731e-06
	rs17024019	3	87257423	G	A	0.075	1.1786	5.48252e-06
	rs55893390	3	87257774	C	T	0.075	1.17863	5.46796e-06
	rs56692848	3	87258132	T	C	0.075	1.17863	5.46689e-06
	rs76592385	3	87258826	T	G	0.075	1.17868	5.4342e-06
	3:87258854_CTT_C	3	87258854	C	CTT	0.0753	1.17402	9.83958e-06
	rs139810107	3	87259879	A	G	0.0749	1.17931	5.0636e-06
	rs74844384	3	87260049	C	T	0.075	1.17852	5.53584e-06
	rs767322731	3	87260579	C	CA	0.074	1.18665	2.45445e-06
	rs58274614	3	87260632	T	C	0.0749	1.17891	5.2952e-06
	rs146755331	3	87261698	GA	G	0.0748	1.17749	6.45944e-06
	rs17024046	3	87263497	T	C	0.3645	1.12707	9.16561e-09
	rs73847807	3	87264304	A	C	0.0751	1.17712	6.3675e-06
	rs17024050	3	87264378	T	C	0.075	1.17792	5.82098e-06
	rs6786026	3	87265277	G	A	0.0751	1.17703	6.43403e-06
	rs17024051	3	87265902	C	T	0.0751	1.17698	6.46488e-06
	rs17024052	3	87266077	C	T	0.0751	1.17735	6.14977e-06
	rs76752640	3	87266526	T	C	0.075	1.17777	5.91868e-06
	rs73847808	3	87266812	C	T	0.0751	1.177	6.45561e-06
	rs73847809	3	87266814	T	C	0.0751	1.17724	6.28325e-06
	rs77666757	3	87266986	G	A	0.075	1.17803	5.74768e-06
	3:87267420_AT_A	3	87267420	AT	A	0.4737	1.10557	1.10783e-06
	3:87267877_CTT_C	3	87267877	C	CTT	0.0748	1.18284	3.35589e-06
	rs7611694	3	113275624	C	A	0.4029	0.907533	4.29697e-06
	rs34627996	3	113276381	C	G	0.229	0.892114	4.64672e-06
	rs35452897	3	113282075	T	C	0.2292	0.89329	5.8722e-06
	rs12629813	3	113284149	T	C	0.4203	0.911955	9.15748e-06
	rs13092681	3	113290450	C	T	0.4206	0.912326	9.9758e-06
	rs1567780	3	113294482	C	T	0.4207	0.912166	9.5911e-06
	rs11717102	3	127727752	C	T	0.3869	1.10132	3.94419e-06
	rs10934838	3	127730319	C	A	0.39	1.09717	8.94075e-06
	rs6801467	3	127732271	G	A	0.3872	1.10002	5.06642e-06
	rs35546672	3	127740453	C	G	0.3882	1.10272	2.3884e-06
	rs4857833	3	127745697	G	A	0.3892	1.10108	3.33778e-06
	rs6439108	3	127745765	G	C	0.3884	1.10275	2.34383e-06
	rs36096780	3	127746079	A	AT	0.3867	1.10045	4.36795e-06
	rs981447	3	127753688	G	A	0.3892	1.10121	3.24296e-06
	rs981446	3	127753730	G	A	0.3892	1.10129	3.1789e-06
	rs6439110	3	127756718	C	T	0.3884	1.10279	2.32518e-06
	rs11721312	3	127760928	G	A	0.3892	1.10114	3.27983e-06
	rs201411893	3	127765884	G	GGAAA	0.2371	1.10868	8.99298e-06
	rs9882664	3	127766058	T	G	0.237	1.10875	8.89548e-06
	rs11710595	3	127767158	C	T	0.2383	1.10972	7.11748e-06
	rs13063727	3	127767618	G	C	0.2382	1.11073	5.91964e-06
	rs3040560	3	127768213	G	GTACA	0.3854	1.10207	3.03921e-06
	rs998392	3	127768329	G	A	0.2382	1.11069	5.96488e-06
	rs1984451	3	127768462	G	C	0.2381	1.11111	5.52636e-06
	rs56380765	3	127768878	A	C	0.2382	1.111	5.63493e-06
	rs12695503	3	127769174	A	C	0.2368	1.10936	8.02664e-06
	rs1473246	3	127769408	G	A	0.3866	1.10639	1.07294e-06
	rs1549873	3	127769599	A	G	0.2367	1.10971	7.53633e-06
	rs74501258	3	127771159	G	A	0.3866	1.10644	1.06705e-06
	rs13094572	3	127772785	A	G	0.2367	1.10979	7.428e-06
	rs3774797	3	127772793	A	G	0.2367	1.1097	7.54647e-06
	rs770571503	3	127773472	TAAAG	T	0.3859	1.10275	2.63377e-06
	rs1030656	3	127773627	G	C	0.3874	1.10506	1.42458e-06
	rs1030655	3	127773676	T	C	0.3865	1.10708	9.20588e-07
	rs6802633	3	127774722	G	A	0.2369	1.10905	8.52977e-06
	rs55662362	3	127774723	C	A	0.2369	1.1092	8.27805e-06
	rs9827668	3	127775480	T	G	0.2368	1.10991	7.24362e-06
	rs9827421	3	127775499	T	C	0.2368	1.10991	7.24362e-06
	rs9837457	3	127777040	A	G	0.2368	1.10998	7.14337e-06
	rs9837323	3	127777090	T	C	0.2367	1.10935	8.06367e-06
	rs9874946	3	127777102	G	A	0.2367	1.10935	8.06367e-06
	rs28528304	3	127778054	C	T	0.2367	1.10923	8.20816e-06
	rs9842795	3	127778067	A	C	0.2367	1.10923	8.21424e-06
	rs9848345	3	127779220	T	C	0.2368	1.10987	7.26537e-06
	rs2304018	3	127779306	A	G	0.2368	1.10989	7.24174e-06
	rs9849210	3	127779633	T	G	0.2368	1.10987	7.26537e-06
	rs9289325	3	127779693	C	A	0.2368	1.10987	7.26537e-06
	rs2335771	3	127779944	A	G	0.3865	1.10746	8.3857e-07
	rs3774796	3	127780473	G	A	0.2368	1.10987	7.26537e-06
	rs9820563	3	127780871	G	A	0.2368	1.10987	7.26354e-06
	rs9809497	3	127782514	C	T	0.2368	1.11002	7.08014e-06
	rs13059751	3	127782662	C	T	0.2368	1.10984	7.30886e-06
	rs59766347	3	127783236	C	G	0.3865	1.10731	8.6901e-07
	3:127783308_AC_A	3	127783308	A	AC	0.2367	1.10991	7.24186e-06
	rs1044843	3	127783698	T	A	0.2368	1.10984	7.30595e-06
	rs13070488	3	127784118	C	T	0.2369	1.10902	8.50004e-06
	rs2075402	3	127784262	C	T	0.3882	1.10434	1.67807e-06
	rs9819960	3	127784513	C	T	0.2368	1.1098	7.3517e-06
	rs6439111	3	127784612	C	G	0.3865	1.10751	8.30189e-07
	rs9858267	3	127786551	A	G	0.2368	1.10987	7.26021e-06
	rs2276867	3	127786675	G	T	0.2368	1.1098	7.39173e-06
	rs3733158	3	127787157	G	A	0.2368	1.10987	7.25567e-06
	rs9829877	3	127787969	T	A	0.2368	1.10987	7.26537e-06
	rs10934847	3	127788955	A	G	0.2368	1.10991	7.21014e-06
	rs1042907	3	127789172	C	G	0.2368	1.10983	7.32253e-06
	rs1042911	3	127789594	G	T	0.2368	1.10989	7.23154e-06
	rs1042912	3	127789695	T	C	0.2369	1.11039	6.62366e-06
	rs11708842	3	127790625	C	T	0.2368	1.10987	7.25567e-06
	rs11721281	3	127790935	A	G	0.2368	1.10987	7.25567e-06
	rs12695504	3	127791388	C	G	0.2371	1.10913	8.29128e-06
	rs12695505	3	127791636	A	G	0.2368	1.10991	7.20944e-06
	rs12695506	3	127791800	G	A	0.2368	1.10993	7.17703e-06
	rs9813812	3	127791936	T	G	0.2368	1.10991	7.20944e-06
	rs9814461	3	127792309	A	G	0.2368	1.10987	7.25567e-06
	rs9814694	3	127792615	T	C	0.2368	1.10987	7.2687e-06
	rs56868637	3	127792870	GACTA	G	0.2373	1.10829	9.68528e-06
	rs9819833	3	127793408	A	G	0.2368	1.10987	7.2687e-06
	rs9819578	3	127793438	T	C	0.2368	1.10987	7.2687e-06
	rs9839979	3	127793651	C	T	0.2368	1.10987	7.2687e-06
	rs2878507	3	127793923	A	G	0.2368	1.10987	7.2687e-06
	rs71153116	3	127794523	TA	T	0.237	1.10952	7.75259e-06
	rs67786346	3	127794654	G	C	0.2368	1.10979	7.36649e-06
	rs13094149	3	127795569	T	C	0.2368	1.10986	7.28236e-06
	rs13099396	3	127795972	A	G	0.2731	1.10426	9.18995e-06
	rs11721156	3	127796627	T	C	0.2363	1.11037	6.78039e-06
	rs11458310	3	127797508	AT	A	0.2351	1.11104	6.36532e-06
	rs9833276	3	127797793	C	T	0.2368	1.10954	7.70556e-06
	rs9813438	3	127797796	G	C	0.2368	1.10984	7.3013e-06
	rs9854763	3	127797890	G	A	0.2368	1.1096	7.62084e-06
	3:127799835_TAGAG_T	3	127799835	T	TAGAG	0.2476	1.12056	6.85472e-07
	rs1057220	3	127799983	C	A	0.2368	1.10999	7.11589e-06
	rs1057156	3	127800071	G	A	0.2368	1.1098	7.35254e-06
	rs6796874	3	127801198	T	C	0.2368	1.10984	7.30014e-06
	rs1007233	3	127801776	T	G	0.2368	1.10985	7.29003e-06
	rs1007232	3	127801896	A	C	0.2368	1.1098	7.35254e-06
	rs13094208	3	127802686	C	G	0.2365	1.11004	7.22044e-06
	rs67527747	3	127803083	A	G	0.2365	1.11056	6.55505e-06
	rs67763343	3	127803163	T	C	0.2366	1.11035	6.81932e-06
	rs56211835	3	127803232	T	C	0.2366	1.11019	7.01557e-06
	rs13100212	3	127803657	A	G	0.2365	1.11064	6.47434e-06
	rs11706281	3	127803922	G	A	0.2365	1.11047	6.70011e-06
	rs11714256	3	127804368	A	G	0.2365	1.11063	6.47764e-06
	rs13063604	3	127804730	A	G	0.2365	1.11068	6.41747e-06
	rs11719889	3	127805780	A	G	0.2365	1.10979	7.56253e-06
	rs3732402	3	127806218	G	A	0.3872	1.10815	7.31846e-07
	rs11706262	3	127807266	T	C	0.2365	1.11025	6.94433e-06
	rs9812487	3	127807835	C	G	0.2369	1.10873	9.23895e-06
	rs13092202	3	127812349	T	G	0.1171	1.14217	9.7252e-06
	rs139076049	3	127880179	GA	G	0.0934	1.15885	7.84055e-06
	rs67575175	3	127880226	C	T	0.119	1.14188	8.36759e-06
	rs13071740	3	127881568	T	G	0.119	1.14135	9.0554e-06
	rs13077913	3	127882604	A	G	0.119	1.1426	7.52232e-06
	rs13077790	3	127882658	T	C	0.119	1.14353	6.56369e-06
	rs10934850	3	127886957	A	G	0.1194	1.14526	4.98333e-06
	rs34409786	3	127888175	G	A	0.1194	1.14504	5.13294e-06
	rs13067650	3	127889542	A	T	0.1193	1.14383	6.14789e-06
	rs11706455	3	127891991	A	G	0.1193	1.14351	6.43213e-06
	rs11715394	3	127893564	T	A	0.1189	1.14437	5.90863e-06
	rs11712798	3	127894294	C	T	0.1193	1.14342	6.51288e-06
	rs71615969	3	127895824	GATT	G	0.1181	1.14235	8.87534e-06
	rs2811477	3	127898783	T	C	0.0928	1.16553	3.62018e-06
	rs2811511	3	127912988	A	G	0.1193	1.14311	6.85489e-06
	rs2687730	3	127915457	T	C	0.1193	1.14313	6.8385e-06
	rs2811486	3	127920075	G	A	0.1193	1.14304	6.92168e-06
	rs2955126	3	127926254	A	G	0.1194	1.14288	7.069e-06
	rs2955129	3	127929207	T	G	0.1194	1.14289	7.05681e-06
	rs2999090	3	127931340	G	A	0.1189	1.1429	7.41465e-06
	rs2999089	3	127935159	C	G	0.119	1.14287	7.41089e-06
	rs2955130	3	127937814	G	A	0.1194	1.14277	7.17875e-06
	rs2811549	3	127938708	T	C	0.1194	1.14376	6.21037e-06
	rs2955133	3	127945322	T	C	0.1194	1.14231	7.64619e-06
	rs2999086	3	127951248	C	T	0.1195	1.1417	8.29897e-06
	rs2999085	3	127951559	G	A	0.1195	1.14078	9.49202e-06
	rs2999084	3	127952488	A	G	0.1195	1.1417	8.29897e-06
	rs6809833	3	127952919	A	G	0.1195	1.14078	9.49202e-06
	rs11412086	3	127954082	A	AT	0.1213	1.145	5.427e-06
	rs11391389	3	127954324	T	TA	0.1195	1.14094	9.4961e-06
	rs2999083	3	127954434	C	T	0.1194	1.14204	8.00791e-06
	rs61622539	3	127954708	C	CA	0.1194	1.14085	9.44715e-06
	rs34874738	3	127954709	G	GC	0.1194	1.14085	9.44715e-06
	rs56397996	3	127954710	T	A	0.1194	1.14114	9.06337e-06
	rs2999081	3	127956272	A	G	0.1195	1.14078	9.49202e-06
	rs2999080	3	127956708	G	A	0.1194	1.14197	8.07854e-06
	rs2999079	3	127957232	T	C	0.1195	1.14078	9.49202e-06
	rs2999077	3	127958414	A	G	0.1194	1.14185	8.21252e-06
	rs2999076	3	127958692	T	C	0.1195	1.14213	7.83275e-06
	rs2955077	3	127958869	A	G	0.1194	1.14197	8.07854e-06
	rs2955078	3	127959186	A	G	0.1194	1.14197	8.07854e-06
	rs2955079	3	127959824	T	G	0.1195	1.14078	9.49202e-06
	rs2955080	3	127959865	C	T	0.1195	1.14078	9.49202e-06
	rs2999074	3	127960209	T	C	0.1195	1.14069	9.60629e-06
	rs2955081	3	127960299	A	C	0.1194	1.14197	8.07854e-06
	rs2955082	3	127960334	G	A	0.1195	1.1417	8.29897e-06
	rs2955083	3	127961178	T	A	0.1189	1.14201	8.44457e-06
	rs2999073	3	127962329	G	C	0.1195	1.1417	8.29897e-06
	rs2955085	3	127962757	G	A	0.1194	1.14216	7.88908e-06
	rs2999072	3	127962876	G	C	0.1194	1.14308	6.88936e-06
	rs56011843	3	127963192	A	G	0.1292	1.14102	4.90921e-06
	rs2999071	3	127963615	G	A	0.1195	1.1417	8.29897e-06
	rs2955088	3	127963710	C	T	0.1194	1.14204	8.00791e-06
	rs2999070	3	127964651	G	A	0.1195	1.14078	9.49202e-06
	rs11437851	3	128015501	G	GC	0.1167	1.14217	9.95652e-06
	rs1735549	3	128071809	T	A	0.2257	1.11072	9.705e-06
	rs11711096	3	128072502	A	G	0.088	1.16363	7.59167e-06
	rs1702136	3	128118711	A	G	0.2299	1.10991	8.97901e-06
	rs760383	3	128119565	G	A	0.2303	1.10922	9.99274e-06
	3:169796432_GCTAA_G	3	169796432	G	GCTAA	0.1253	0.861587	4.19172e-06
	rs2241292	3	169798962	G	C	0.1257	0.857052	1.90484e-06
	rs12497114	3	169799521	A	T	0.1259	0.854541	1.24079e-06
	rs12493804	3	169799704	A	G	0.1257	0.855363	1.43481e-06
	rs397943860	3	169804155	TGTTG	T	0.1166	0.855517	3.92625e-06
	rs16854836	3	169804730	C	T	0.1258	0.857682	2.06919e-06
	rs7615039	3	169806170	A	G	0.1259	0.856442	1.67132e-06
	rs12492606	3	169808354	A	G	0.1256	0.857706	2.11835e-06
	rs888507	3	169811039	C	G	0.1255	0.858705	2.57913e-06
	rs879161	3	169812115	G	A	0.1259	0.855638	1.46135e-06
	3:169813976_AT_A	3	169813976	A	AT	0.1256	0.856356	1.69755e-06
	rs16854848	3	169822201	C	T	0.1274	0.857161	1.68452e-06
	rs6781454	3	169823096	C	T	0.1259	0.855827	1.51307e-06
	rs56241439	3	169830174	C	T	0.1259	0.856628	1.74454e-06
	rs6785202	3	169830459	G	A	0.1259	0.855876	1.51002e-06
	rs766677918	3	169833107	A	AAGG	0.1279	0.856047	1.44926e-06
	rs58417766	3	169833247	G	A	0.1258	0.857037	1.8443e-06
	rs7638400	3	169837787	G	A	0.1259	0.856055	1.55966e-06
	rs6808506	3	169839239	C	G	0.1259	0.859294	2.66029e-06
	rs73030653	3	169841926	A	G	0.1257	0.856981	1.84493e-06
	rs80038349	3	169844718	T	G	0.1236	0.850557	8.01648e-07
	rs73879173	3	169845604	G	T	0.1259	0.857743	2.09454e-06
	rs79389383	3	169858228	A	G	0.1257	0.85813	2.24276e-06
	rs7618919	3	169860239	T	C	0.1257	0.858075	2.22118e-06
	rs6809214	3	169864096	A	G	0.1257	0.858063	2.2165e-06
	rs6786022	3	169864154	A	C	0.1257	0.858063	2.2165e-06
	rs111631424	3	169865147	TA	T	0.1264	0.857092	1.81493e-06
	rs113687726	3	169867464	A	G	0.1255	0.858463	2.422e-06
	rs76146702	3	169868720	T	G	0.1257	0.857331	1.96277e-06
	rs73879178	3	169872834	T	C	0.1258	0.857954	2.17215e-06
	rs57150274	3	169874634	T	C	0.1254	0.859726	2.99154e-06
	rs73879180	3	169874968	C	T	0.1256	0.857999	2.22701e-06
	rs6763396	3	169876765	T	C	0.1254	0.860679	3.53627e-06
	rs73879182	3	169879695	T	C	0.1258	0.858549	2.39044e-06
	rs12488988	3	169879860	C	T	0.126	0.857139	1.85988e-06
	rs74643988	3	169883365	C	A	0.1257	0.856432	1.68866e-06
	rs76646441	3	169885103	G	A	0.1262	0.854338	1.14085e-06
	rs61493476	3	169887831	A	C	0.1257	0.857061	1.87066e-06
	rs3772186	3	169889331	A	T	0.1257	0.857062	1.8711e-06
	rs79518241	3	169890738	C	T	0.1257	0.856548	1.72437e-06
	rs17236830	3	169891246	A	G	0.1257	0.857318	1.96074e-06
	rs16854875	3	169899667	G	T	0.1268	0.856159	1.53548e-06
	rs113438612	3	169901726	T	C	0.1267	0.856371	1.59163e-06
	rs112269654	3	169903667	A	G	0.1259	0.850835	6.98654e-07
	rs77248289	3	169905625	T	C	0.1266	0.858283	2.24523e-06
	rs539544987	3	169905997	TG	T	0.1298	0.850779	5.42596e-07
	rs9757709	3	169906407	G	T	0.1266	0.858488	2.32904e-06
	rs36084450	3	169907030	CAA	C	0.1249	0.850983	8.01857e-07
	3:169908919_AG_A	3	169908919	A	AG	0.1253	0.845921	3.41622e-07
	rs12493954	3	169909941	T	C	0.1256	0.849626	6.09073e-07
	rs76336713	3	169911957	T	G	0.1255	0.850993	7.85664e-07
	rs61668041	3	169913020	T	A	0.1255	0.851313	8.33267e-07
	rs113351200	3	169915772	C	T	0.1241	0.846729	4.59601e-07
	rs77964281	3	169916180	C	T	0.1263	0.851434	8.03677e-07
	rs6762609	3	169916919	T	C	0.125	0.849597	6.54607e-07
	3:169917029_TCAA_T	3	169917029	T	TCAA	0.1248	0.848316	6.1855e-07
	rs76925190	3	170066339	C	A	0.1703	0.870229	8.34804e-07
	rs78416326	3	170074517	C	G	0.1993	0.861499	2.47846e-08
	rs61436251	3	170083629	G	C	0.1995	0.860219	1.71352e-08
	rs80304993	3	170097606	A	G	0.233	0.876536	1.37185e-07
	3:170105309_ACTT_A	3	170105309	A	ACTT	0.1944	0.852249	4.20382e-09
	rs150897254	3	176069815	G	C	0.0129	1.40688	8.91625e-06
	rs139149534	3	176102746	A	T	0.0114	1.49689	3.41216e-07
	rs4698932	4	106049147	A	G	0.4912	0.897293	1.13945e-07
	rs7679673	4	106061534	A	C	0.3721	0.878369	1.37808e-09
	rs10007915	4	106065308	G	C	0.373	0.877874	1.22143e-09
	rs1015521	4	106115450	T	G	0.3279	0.8887	9.95612e-08
	rs139887111	4	106116214	AT	A	0.3269	0.889204	1.28537e-07
	rs2047408	4	106123582	G	C	0.328	0.890207	1.4603e-07
	rs6533182	4	106124585	C	G	0.3285	0.891951	2.28829e-07
	rs1909122	4	106127004	C	T	0.3293	0.893878	3.78731e-07
	rs1391441	4	106128760	G	A	0.312	0.905104	8.24576e-06
	rs7663401	4	106128954	C	T	0.3534	0.899882	1.07726e-06
	rs2007403	4	106131210	C	T	0.3533	0.899575	1.00843e-06
	rs6533183	4	106133184	C	T	0.3397	0.895954	5.09696e-07
	rs2047409	4	106137033	G	A	0.3544	0.899517	9.53983e-07
	rs11735256	4	106138146	T	C	0.3543	0.899647	9.84357e-07
	rs7655890	4	106140501	G	T	0.3121	0.905266	8.4333e-06
	rs11097882	4	106142960	C	T	0.3522	0.900883	1.39864e-06
	rs13147502	4	106143797	G	A	0.3523	0.901154	1.49638e-06
	rs9884984	4	106143948	G	A	0.3382	0.90011	1.50549e-06
	rs6839705	4	106144735	A	C	0.3374	0.896285	5.76411e-07
	rs7674220	4	106148758	G	C	0.3384	0.897314	7.35171e-07
	rs1391439	4	106151642	G	A	0.3524	0.899973	1.09552e-06
	rs148655353	4	133753259	T	C	0.0144	1.39637	8.5563e-06
	rs10069690	5	1279790	T	C	0.2583	0.86899	5.07611e-09
	rs2242652	5	1280028	A	G	0.1907	0.833172	3.76275e-11
	rs4975538	5	1280830	C	G	0.3539	0.90675	8.74867e-06
	rs7726159	5	1282319	A	C	0.3272	0.893828	3.76441e-07
	rs7725218	5	1282414	A	G	0.3379	0.899036	1.13914e-06
	rs72709458	5	1283755	T	C	0.2019	0.861764	3.12134e-08
	rs4449583	5	1284135	T	C	0.3258	0.894013	5.0238e-07
	rs2736098	5	1294086	T	C	0.2788	1.13936	4.21005e-09
	rs2853669	5	1295349	G	A	0.3142	1.11787	2.33703e-07
	rs3215401	5	1296255	AG	A	0.3144	1.11796	2.31431e-07
	rs201878870	5	1297077	A	ACC	0.3033	1.11863	2.4751e-07
	rs2736108	5	1297488	T	C	0.3037	1.11842	2.47565e-07
	rs2736107	5	1297854	T	C	0.2871	1.12031	2.68795e-07
	rs12655062	5	1890877	A	G	0.3198	1.12591	5.38988e-08
	rs4975758	5	1891174	G	C	0.46	1.10347	2.04513e-06
	rs10866527	5	1891800	T	C	0.4608	1.09735	7.18663e-06
	rs10866528	5	1891821	G	A	0.4621	1.09969	4.39674e-06
	rs12653946	5	1895829	T	C	0.4181	1.1014	2.2305e-06
	rs2279231	5	180264448	T	C	0.1471	0.875615	9.85574e-06
	rs113692659	5	180264508	A	C	0.1468	0.875196	9.34561e-06
	rs2121117	5	180288239	G	A	0.1927	0.885271	6.74463e-06
	rs113334260	5	180296404	C	T	0.1743	0.882653	7.94193e-06
	rs111847411	5	180297518	A	C	0.1207	0.837223	1.31558e-07
	rs112100425	5	180299633	G	A	0.1186	0.833806	9.72094e-08
	rs2436582	6	1670209	C	T	0.1318	1.14469	2.7388e-06
	rs11757946	6	1671997	T	C	0.1347	1.15454	4.43849e-07
	rs12662038	6	1675928	C	T	0.1349	1.15711	2.80873e-07
	rs9766727	6	1682704	C	T	0.1361	1.15419	3.82956e-07
	rs7771005	6	1683287	T	C	0.1362	1.15387	4.04384e-07
	rs2428516	6	31021325	T	C	0.3727	1.0981	8.06514e-06
	rs3130545	6	31063328	T	C	0.3304	0.905838	6.94821e-06
	rs2394877	6	31066468	C	T	0.3304	0.905814	6.88752e-06
	rs2394878	6	31066585	C	A	0.3304	0.905814	6.88752e-06
	6:31066736_GA_G	6	31066736	G	GA	0.3304	0.905706	6.71124e-06
	rs2263309	6	31066886	G	A	0.3304	0.905814	6.88792e-06
	rs3064787	6	31066935	TGCG	T	0.3297	0.905314	6.27689e-06
	rs2517403	6	31067009	C	T	0.3301	0.905728	6.93713e-06
	rs9263521	6	31067232	T	C	0.3282	0.905887	7.48877e-06
	rs9263523	6	31067264	T	C	0.3253	0.901319	3.67405e-06
	rs9263524	6	31067359	G	A	0.3304	0.905814	6.88792e-06
	rs9263525	6	31067402	T	C	0.3304	0.905814	6.88792e-06
	rs9263526	6	31067445	A	T	0.3304	0.905814	6.88792e-06
	rs9263527	6	31067461	G	A	0.3304	0.905814	6.88792e-06
	rs9263529	6	31067551	C	T	0.3328	0.900761	2.43039e-06
	rs9263530	6	31067564	C	T	0.3328	0.900634	2.3561e-06
	rs9263531	6	31067565	A	G	0.3328	0.90068	2.38206e-06
	rs9263532	6	31067624	C	T	0.3302	0.905376	6.30813e-06
	rs9263533	6	31067683	A	G	0.3307	0.905752	7.20359e-06
	rs9263534	6	31067699	A	G	0.3331	0.907078	9.91257e-06
	rs9263535	6	31067758	G	A	0.3304	0.905814	6.88792e-06
	rs9263536	6	31067779	G	A	0.3303	0.905098	5.8998e-06
	rs9263537	6	31067824	T	C	0.3302	0.904732	5.44446e-06
	rs3130547	6	31067837	A	G	0.3302	0.904663	5.3465e-06
	rs3130549	6	31067906	T	C	0.3304	0.905819	6.89522e-06
	rs3130971	6	31068101	A	T	0.3304	0.905812	6.88422e-06
	rs2535286	6	31068213	C	T	0.3304	0.905814	6.88792e-06
	rs2535285	6	31068319	G	A	0.3304	0.905814	6.88792e-06
	rs2535284	6	31068364	G	C	0.3303	0.905713	6.73585e-06
	rs2517558	6	31068549	T	G	0.3304	0.905814	6.88792e-06
	rs2517557	6	31068710	C	G	0.3304	0.905919	7.063e-06
	rs2517555	6	31068964	T	C	0.3304	0.905919	7.063e-06
	rs3130550	6	31069031	A	G	0.3304	0.905913	7.05205e-06
	rs3130551	6	31069044	T	C	0.3304	0.905913	7.05205e-06
	rs9263556	6	31069226	C	A	0.3302	0.906445	8.0521e-06
	rs9263557	6	31069229	G	A	0.3302	0.906327	7.82751e-06
	rs9263558	6	31069302	T	C	0.3302	0.906327	7.82751e-06
	rs9263559	6	31069328	T	C	0.3304	0.905913	7.05205e-06
	rs9263565	6	31069489	T	G	0.325	0.905635	8.12562e-06
	rs9263566	6	31069503	G	A	0.3302	0.906424	7.96746e-06
	rs9263567	6	31069527	A	T	0.3255	0.904177	5.68829e-06
	rs9263568	6	31069560	A	T	0.3264	0.905706	8.10119e-06
	rs9263569	6	31069644	T	C	0.3301	0.905696	6.7841e-06
	rs9263570	6	31069672	T	C	0.3301	0.905696	6.7841e-06
	rs9263571	6	31069697	C	T	0.3301	0.905678	6.75573e-06
	rs9281206	6	31069838	CCT	C	0.3303	0.904864	5.56105e-06
	rs9263573	6	31069841	A	T	0.3301	0.90568	6.75743e-06
	rs9263574	6	31069852	A	G	0.33	0.905725	6.82762e-06
	rs9263575	6	31069861	G	A	0.3301	0.90568	6.75743e-06
	rs6919169	6	31069899	A	G	0.3304	0.905808	6.87724e-06
	rs3095303	6	31070078	A	G	0.3152	0.904582	7.00393e-06
	rs2844638	6	31070414	T	A	0.3304	0.905808	6.87724e-06
	rs2535281	6	31070779	G	C	0.3304	0.905808	6.87724e-06
	rs2508011	6	31071058	C	A	0.3304	0.905818	6.89306e-06
	rs2508010	6	31071100	C	T	0.3304	0.905818	6.89306e-06
	rs9263588	6	31071144	C	T	0.3304	0.905815	6.88722e-06
	rs9263590	6	31071271	C	T	0.3305	0.905937	7.11953e-06
	rs9263592	6	31071329	T	G	0.3304	0.906038	7.26676e-06
	rs9263594	6	31071381	C	G	0.3304	0.906038	7.26676e-06
	rs147933910	6	31071419	GGT	G	0.3302	0.905799	6.93951e-06
	rs9263595	6	31071422	G	A	0.3302	0.905646	6.6989e-06
	rs9281208	6	31071445	TA	T	0.3304	0.905563	6.64094e-06
	rs9263596	6	31071472	C	T	0.3304	0.906038	7.26676e-06
	rs9263598	6	31071565	C	G	0.3304	0.906041	7.27128e-06
	rs9263599	6	31071581	A	G	0.3304	0.906041	7.27128e-06
	rs9263603	6	31071784	T	C	0.3304	0.906038	7.26676e-06
	rs9263604	6	31071785	T	C	0.3302	0.905993	7.26393e-06
	rs2535280	6	31071881	C	T	0.3304	0.906038	7.26676e-06
	rs2517526	6	31071979	G	C	0.3304	0.906053	7.29046e-06
	6:31072398_TTGAGG_T	6	31072398	T	TTGAGG	0.3305	0.905449	6.32658e-06
	rs2508009	6	31072578	A	C	0.3304	0.906055	7.29436e-06
	rs9263608	6	31072653	T	G	0.3304	0.905796	6.85553e-06
	rs9263609	6	31072659	T	C	0.3304	0.905798	6.85951e-06
	rs9263619	6	31072979	A	T	0.3304	0.905807	6.87365e-06
	rs2517496	6	31073532	C	G	0.3304	0.905798	6.85951e-06
	rs4947300	6	31073857	C	A	0.3304	0.905793	6.85185e-06
	rs2517484	6	31074129	A	G	0.3304	0.905745	6.77086e-06
	rs2844636	6	31074750	A	C	0.3304	0.905751	6.78069e-06
	rs2844635	6	31075481	G	A	0.3305	0.905456	6.3304e-06
	rs2517522	6	31077041	A	G	0.3304	0.905773	6.81804e-06
	rs1265066	6	31077600	T	G	0.3304	0.905762	6.80227e-06
	rs1265062	6	31078005	T	C	0.3304	0.905785	6.84123e-06
	rs1265061	6	31078257	A	C	0.3305	0.90568	6.6744e-06
	rs1268928	6	31078899	T	G	0.3304	0.905722	6.73979e-06
	rs2233987	6	31079074	T	C	0.3304	0.905722	6.73979e-06
	rs2233986	6	31079076	A	G	0.3304	0.905722	6.73979e-06
	rs1265155	6	31143694	A	G	0.3476	1.0982	9.32779e-06
	rs4947305	6	31144429	G	A	0.348	1.09818	9.03856e-06
	rs9404937	6	31144637	A	G	0.3184	1.10974	1.20931e-06
	rs9391814	6	31145107	G	A	0.3461	1.10091	5.56596e-06
	rs9391816	6	31145123	G	A	0.3471	1.09916	7.60015e-06
	rs9501066	6	31145271	G	A	0.348	1.09815	9.10287e-06
	rs3871246	6	31145431	C	T	0.348	1.09815	9.09564e-06
	rs3871247	6	31145702	A	G	0.348	1.09812	9.15569e-06
	rs3868542	6	31145839	C	T	0.3481	1.09793	9.51084e-06
	rs3871248	6	31145991	T	C	0.3481	1.09799	9.39064e-06
	rs143488460	6	31146315	TGATC	T	0.3476	1.09924	7.35558e-06
	rs9368658	6	31146513	G	A	0.3481	1.09795	9.46878e-06
	rs36039697	6	31178969	A	G	0.2489	1.10871	8.55019e-06
	rs41268856	6	31222628	T	C	0.139	1.13417	7.56799e-06
	rs41268864	6	31225911	G	C	0.1392	1.13446	7.07384e-06
	rs41268868	6	31226389	T	C	0.1392	1.13349	8.12158e-06
	rs41268872	6	31227402	C	T	0.1392	1.13398	7.73619e-06
	rs17191832	6	31228701	A	G	0.1393	1.13367	7.89557e-06
	rs9357119	6	31229747	T	G	0.2825	1.10991	2.26128e-06
	rs17192190	6	31230275	G	A	0.139	1.13274	9.18698e-06
	rs9357120	6	31230717	A	T	0.28	1.10942	2.76929e-06
	rs72657649	6	31232496	T	G	0.139	1.13239	9.69789e-06
	rs139891314	6	31236451	GC	G	0.1376	1.13451	8.08377e-06
	rs72558163	6	31237342	T	G	0.1313	1.13885	7.10535e-06
	rs17884362	6	31237917	T	C	0.1383	1.13387	8.15541e-06
	rs1050437	6	31239585	T	C	0.1946	1.12472	2.21366e-06
	rs1050444	6	31239614	A	G	0.1948	1.1292	9.61959e-07
	rs6900458	6	31241207	T	C	0.1939	1.12752	1.37908e-06
	rs34401425	6	31241916	C	T	0.1379	1.13389	8.2649e-06
	rs28722181	6	31243027	T	A	0.1739	1.12684	3.93904e-06
	rs9461680	6	31243347	T	C	0.178	1.1234	5.94158e-06
	rs9468911	6	31243359	A	G	0.178	1.12283	6.54652e-06
	rs4141168	6	31243828	G	A	0.217	1.11853	2.99957e-06
	rs34950876	6	31247416	G	T	0.1374	1.13299	9.95593e-06
	rs35438642	6	31247439	G	C	0.1374	1.13297	9.99112e-06
	rs17192274	6	31248033	G	A	0.1378	1.13602	6.02147e-06
	rs35446580	6	31250796	C	T	0.1365	1.13755	5.25133e-06
	rs35734933	6	31257247	G	T	0.1376	1.13475	7.37285e-06
	rs34023488	6	31270295	T	C	0.1377	1.13551	6.5879e-06
	rs35624930	6	31272251	C	T	0.1377	1.13502	7.10219e-06
	rs34196875	6	31275603	C	G	0.1367	1.13845	4.97388e-06
	rs34718458	6	31277595	C	G	0.1396	1.13891	5.51382e-06
	rs9265490	6	31297343	T	C	0.2235	0.892636	8.78378e-06
	6:31298375_GA_G	6	31298375	G	GA	0.2191	0.889047	5.18744e-06
	rs111743557	6	31299497	TTG	T	0.2221	0.888526	4.00508e-06
	rs12203518	6	41510291	C	G	0.2802	1.11872	6.17721e-07
	rs764141147	6	41510863	C	CAT	0.2797	1.11574	1.21244e-06
	rs72858925	6	41511644	T	C	0.0802	1.17401	6.18508e-06
	rs2395779	6	41511950	T	C	0.2836	1.12359	1.60582e-07
	rs1326322	6	41512462	T	G	0.2834	1.12282	1.91011e-07
	rs72858927	6	41512681	C	G	0.0924	1.17091	1.94995e-06
	rs4714476	6	41513740	C	T	0.283	1.12232	2.03095e-07
	rs6935446	6	41514372	G	A	0.283	1.12295	1.75724e-07
	rs6935737	6	41514411	G	C	0.2828	1.1218	2.56585e-07
	rs9381075	6	41515224	A	G	0.262	1.11468	1.75379e-06
	rs3747744	6	41516351	G	A	0.2837	1.12222	1.96928e-07
	rs9394807	6	41517484	G	A	0.2745	1.13113	3.85916e-08
	rs9381076	6	41517564	A	G	0.2774	1.12991	4.06524e-08
	rs4714479	6	41518807	G	A	0.2778	1.12934	4.42963e-08
	rs2148342	6	41519522	A	G	0.2778	1.12985	3.99007e-08
	rs2025645	6	41519654	G	A	0.2778	1.12988	3.95383e-08
	rs67470086	6	41520590	T	C	0.0873	1.19272	1.75216e-07
	rs4714480	6	41520891	C	T	0.2701	1.13075	4.3746e-08
	rs113345212	6	41521062	GGA	G	0.1079	1.18365	4.83102e-08
	rs113521153	6	41521075	T	C	0.0874	1.19336	1.56873e-07
	rs4714481	6	41521110	C	T	0.27	1.13445	1.81054e-08
	rs72858935	6	41522095	T	C	0.0875	1.19446	1.32056e-07
	6:41522937_AGATCGC_A	6	41522937	A	AGATCGC	0.0873	1.20057	5.69947e-08
	rs10947980	6	41525739	G	A	0.2658	1.13826	8.96657e-09
	rs9381080	6	41527698	C	G	0.2713	1.13769	8.17099e-09
	rs9369289	6	41527895	A	G	0.1091	1.18863	1.75875e-08
	rs72858938	6	41527901	C	T	0.088	1.19709	8.5463e-08
	rs4714482	6	41528199	A	G	0.2707	1.13739	9.13861e-09
	rs4714483	6	41528214	A	G	0.2706	1.13747	8.96109e-09
	6:41529060_TC_T	6	41529060	T	TC	0.2704	1.13898	6.14608e-09
	rs186816008	6	41530678	G	C	0.0844	1.20878	2.88144e-08
	rs4714484	6	41531223	A	G	0.1631	1.13363	2.2081e-06
	rs9369290	6	41533046	T	C	0.271	1.13751	8.54333e-09
	rs2104506	6	41533579	A	C	0.271	1.13747	8.6327e-09
	rs9296365	6	41535379	G	A	0.2733	1.13797	5.62319e-09
	rs4714485	6	41536587	G	T	0.2736	1.13693	6.94776e-09
	rs913074	6	41538545	C	T	0.2737	1.13881	4.6686e-09
	rs9381082	6	41542214	C	T	0.2734	1.13908	4.53907e-09
	rs4714486	6	41542417	T	C	0.2733	1.13853	5.25021e-09
	rs6458228	6	41543793	A	C	0.2715	1.13914	5.67568e-09
	rs1886816	6	41544494	G	A	0.2729	1.13742	7.45938e-09
	rs4714487	6	41547312	C	T	0.2758	1.14451	1.20383e-09
	rs7753653	6	41548430	G	A	0.2754	1.14446	1.28842e-09
	rs6917029	6	41548540	G	C	0.2755	1.14368	1.57608e-09
	rs9394809	6	41548671	T	A	0.109	1.18688	2.4029e-08
	rs6917270	6	41548755	G	A	0.2756	1.14423	1.372e-09
	rs72858989	6	41549108	T	C	0.0881	1.19361	1.43495e-07
	rs1475365	6	41550172	A	C	0.268	1.12275	2.81633e-07
	rs777943523	6	41550466	C	CA	0.2909	1.10607	5.07654e-06
	rs9369295	6	41564026	C	G	0.3109	1.10114	8.81677e-06
	rs9381086	6	41580073	C	G	0.3983	1.09933	5.8635e-06
	rs669017	6	117093340	C	T	0.2572	0.865045	1.67711e-09
	rs2307839	6	117093554	T	TTC	0.2551	0.863846	1.50785e-09
	rs540136	6	117093645	G	A	0.2573	0.865364	1.82867e-09
	rs654380	6	117094342	G	A	0.2571	0.865047	1.67282e-09
	rs643031	6	117094553	T	A	0.2545	0.864088	1.47958e-09
	rs612778	6	117094574	A	T	0.2545	0.864076	1.47436e-09
	rs596616	6	117095962	T	A	0.364	0.8924	1.14472e-07
	rs597237	6	117096486	T	C	0.2537	0.863456	1.36859e-09
	rs581617	6	117096957	A	G	0.2543	0.863337	1.25115e-09
	rs1084813	6	117097337	G	A	0.3638	0.893264	1.50868e-07
	rs472733	6	117097788	A	G	0.2542	0.861441	7.26868e-10
	rs471640	6	117097968	G	C	0.2548	0.863094	1.24038e-09
	rs2785929	6	117098522	A	G	0.2545	0.862839	1.30303e-09
	rs2785930	6	117098526	A	G	0.2546	0.862787	1.27329e-09
	rs551104	6	117099005	G	A	0.2541	0.86083	6.1227e-10
	rs616719	6	117100309	A	T	0.2537	0.862075	9.80296e-10
	rs615850	6	117100474	G	T	0.2562	0.8654	2.51596e-09
	rs614924	6	117100705	C	T	0.2541	0.860469	5.50991e-10
	rs614922	6	117100708	C	G	0.2541	0.860469	5.50991e-10
	rs601200	6	117101474	C	G	0.3639	0.891303	8.46839e-08
	rs150218857	6	117101970	C	CTGTGTG	0.2698	0.87486	1.58371e-08
	rs587637	6	117102175	C	T	0.2559	0.867396	4.89996e-09
	rs10692562	6	117104147	G	GTAAA	0.2542	0.864355	1.75481e-09
	rs682726	6	117104975	G	A	0.2542	0.860556	5.50292e-10
	rs71272371	6	117105354	GTGCACATGTGTGCAAGCACA	G	0.2422	0.867931	1.15395e-08
	rs587771	6	117105519	T	G	0.1983	0.88217	2.08823e-06
	rs645426	6	117109229	T	C	0.3666	0.888166	3.16568e-08
	rs561114	6	117110948	A	G	0.2966	0.888248	2.02231e-07
	rs585957	6	117111708	T	C	0.27	0.872503	7.60994e-09
	rs600928	6	117112730	T	C	0.2653	0.869253	3.7407e-09
	rs6901971	6	117114403	G	A	0.2658	0.870981	5.75983e-09
	rs1512655	6	117116427	A	G	0.2658	0.870944	5.69565e-09
	rs1512657	6	117117628	G	C	0.2658	0.87089	5.60679e-09
	rs7766085	6	117118687	C	G	0.1928	0.88009	1.78015e-06
	rs34566335	6	117119402	A	AG	0.265	0.871699	8.82916e-09
	rs143295846	6	117121427	T	TCCTC	0.2648	0.871811	9.58361e-09
	rs1512658	6	117122495	G	A	0.2665	0.868892	3.10713e-09
	rs2274911	6	117130704	G	A	0.2668	0.868209	2.55254e-09
	rs9400959	6	117133634	G	A	0.2665	0.868917	3.12869e-09
	rs2203192	6	117134124	A	T	0.2665	0.868488	2.77691e-09
	rs7756165	6	117144925	A	G	0.2664	0.868958	3.18025e-09
	rs35853302	6	117148259	G	A	0.1924	0.883613	3.67044e-06
	rs200420135	6	117156171	A	AAT	0.2666	0.869407	3.70577e-09
	6:117156408_GTTTA_G	6	117156408	G	GTTTA	0.2755	0.86418	7.85272e-10
	rs17078406	6	117157113	C	T	0.1923	0.884069	4.02961e-06
	rs339358	6	117160010	C	T	0.2663	0.86894	3.23624e-09
	rs339359	6	117160693	A	G	0.2663	0.868958	3.25442e-09
	6:117166029_GTA_G	6	117166029	G	GTA	0.2662	0.869037	3.35647e-09
	rs339365	6	117172218	G	A	0.2663	0.870098	4.4689e-09
	rs143357	6	117173577	T	C	0.2663	0.870076	4.44354e-09
	rs339366	6	117174591	T	C	0.2663	0.869802	4.09275e-09
	rs9481676	6	117176258	A	G	0.2694	0.86997	3.69262e-09
	rs339304	6	117176728	T	C	0.3351	0.876955	2.3479e-09
	rs339305	6	117176757	C	A	0.2662	0.870154	4.54484e-09
	rs339306	6	117176974	C	A	0.2662	0.870131	4.51691e-09
	rs339309	6	117178329	C	T	0.2662	0.870136	4.52094e-09
	rs339310	6	117178383	G	T	0.2662	0.870157	4.54731e-09
	rs339311	6	117178401	C	A	0.2662	0.87014	4.52658e-09
	rs339312	6	117178688	G	A	0.2663	0.870133	4.51795e-09
	rs97457	6	117180881	T	C	0.3433	0.881176	6.66505e-09
	rs88520	6	117181666	A	C	0.2663	0.871026	5.79045e-09
	rs339314	6	117182678	T	C	0.2669	0.869993	4.14406e-09
	rs796878749	6	117183445	C	CTT	0.2684	0.872829	8.85036e-09
	rs339315	6	117183607	C	T	0.2663	0.871022	5.78474e-09
	rs339316	6	117187178	C	T	0.2662	0.870844	5.51772e-09
	rs339318	6	117187910	A	G	0.2663	0.870761	5.3601e-09
	rs339319	6	117188735	T	C	0.2663	0.870761	5.3601e-09
	rs168127	6	117190742	C	G	0.335	0.877774	3.06791e-09
	rs339320	6	117191249	A	G	0.2661	0.871477	6.64573e-09
	rs339321	6	117192190	A	G	0.2661	0.871528	6.74145e-09
	rs339323	6	117193512	A	G	0.266	0.870906	5.74816e-09
	rs339356	6	117197378	A	T	0.2658	0.870437	5.23061e-09
	rs630045	6	117199790	G	C	0.3074	0.874839	3.2214e-09
	rs339351	6	117200434	A	C	0.3074	0.874934	3.30539e-09
	rs13199826	6	117200770	T	C	0.4306	1.09815	4.43876e-06
	rs339353	6	117202475	A	C	0.3075	0.874482	2.8232e-09
	rs339326	6	117206395	A	G	0.3077	0.874309	2.61387e-09
	rs339327	6	117207682	G	A	0.3079	0.874251	2.51243e-09
	rs339328	6	117208509	T	G	0.3079	0.874568	2.77299e-09
	rs3907920	6	117209710	A	G	0.4303	1.09746	5.09158e-06
	rs339331	6	117210052	C	T	0.308	0.875756	3.92829e-09
	rs9400968	6	117210606	G	A	0.4273	1.09894	3.71518e-06
	rs6929458	6	117211816	A	C	0.4304	1.09671	6.03455e-06
	rs610424	6	117212258	C	T	0.3078	0.874464	2.6824e-09
	rs339334	6	117212689	G	A	0.3079	0.874357	2.59568e-09
	rs434499	6	117213614	C	T	0.3079	0.874434	2.6584e-09
	rs339340	6	117215114	C	T	0.3079	0.874665	2.8601e-09
	rs1406980	6	117215380	C	T	0.4384	1.09996	2.9345e-06
	rs339341	6	117215671	G	A	0.3078	0.874619	2.8172e-09
	rs2307843	6	117215820	TGA	T	0.3675	0.879013	3.21459e-09
	rs339343	6	117217382	T	C	0.3691	0.882018	4.58614e-09
	rs339344	6	117217950	T	C	0.3078	0.874968	3.14892e-09
	rs1321370	6	117218355	A	G	0.4382	1.0987	3.88733e-06
	rs1321369	6	117218479	A	C	0.4382	1.0987	3.88733e-06
	rs339347	6	117219524	C	A	0.3691	0.882536	5.42801e-09
	rs654971	6	117220055	A	C	0.3078	0.874959	3.13881e-09
	rs339350	6	117221186	T	C	0.3078	0.874744	2.94019e-09
	rs339297	6	117221542	T	C	0.3078	0.87496	3.14071e-09
	rs339299	6	117222162	G	T	0.3688	0.881909	4.4684e-09
	rs339300	6	117222229	C	T	0.3691	0.882352	5.10541e-09
	6:117222981_AT_A	6	117222981	A	AT	0.3691	0.880139	2.85278e-09
	rs339301	6	117224303	G	A	0.3078	0.875064	3.23933e-09
	rs339302	6	117224641	T	A	0.3078	0.874939	3.11691e-09
	rs9372470	6	117224727	T	C	0.4382	1.09893	3.7085e-06
	rs1074469	6	117226245	G	T	0.4378	1.09946	3.35347e-06
	rs34272842	6	117228290	AT	A	0.3073	0.875936	4.61125e-09
	rs11756449	6	117228341	G	T	0.4301	1.09672	6.23352e-06
	rs9400969	6	117229255	A	G	0.4298	1.09619	6.98023e-06
	rs9372473	6	117229289	C	T	0.4298	1.0962	6.96999e-06
	rs1358793	6	117229593	C	G	0.3079	0.874961	3.23637e-09
	rs12201912	6	117229806	A	G	0.316	0.879858	1.04609e-08
	rs35974852	6	117229958	G	A	0.316	0.879879	1.05308e-08
	rs2145173	6	117230339	C	G	0.3079	0.87493	3.20578e-09
	rs6568967	6	117230721	A	T	0.3079	0.87416	2.54947e-09
	6:117230793_TA_T	6	117230793	T	TA	0.4296	1.09627	7.16217e-06
	rs9400970	6	117231616	T	A	0.4297	1.09651	6.56505e-06
	rs558794025	6	117234010	GGT	G	0.3076	0.875615	4.247e-09
	rs6927262	6	117234517	A	G	0.3161	0.879782	1.04679e-08
	rs9489065	6	117234711	C	T	0.3078	0.873392	2.0456e-09
	rs1321371	6	117235656	C	G	0.316	0.878864	7.94536e-09
	rs1406982	6	117236853	A	T	0.3158	0.879404	9.30057e-09
	rs1321372	6	117237524	A	G	0.316	0.878676	7.50135e-09
	rs6936629	6	117239141	C	T	0.316	0.87902	8.40899e-09
	rs9489066	6	117239499	C	T	0.316	0.879059	8.50393e-09
	rs1321366	6	117240593	A	G	0.316	0.878309	6.83941e-09
	6:117240725_TAAG_T	6	117240725	T	TAAG	0.4294	1.09686	6.56835e-06
	rs12202378	6	117242021	C	T	0.3168	0.876481	3.73735e-09
	rs10872150	6	117248959	C	G	0.4236	1.09541	9.40583e-06
	rs678375	6	117257006	C	A	0.319	0.879345	7.8068e-09
	rs674621	6	117257018	C	T	0.319	0.879295	7.69538e-09
	rs675495	6	117257199	T	C	0.3188	0.879589	8.67602e-09
	rs665401	6	117257543	C	T	0.3201	0.87814	5.5769e-09
	6:117257571_CA_C	6	117257571	C	CA	0.3194	0.879996	9.95077e-09
	rs55915982	6	117257582	C	T	0.319	0.87849	6.08104e-09
	rs678230	6	117257795	T	C	0.319	0.879111	7.28882e-09
	rs386705092	6	117258164	CTTGAG	C	0.3164	0.878647	7.76483e-09
	rs662657	6	117258200	G	A	0.319	0.879083	7.21878e-09
	rs1761881	6	117258344	A	G	0.3191	0.878941	6.90566e-09
	rs6907088	6	117258674	C	T	0.319	0.879055	7.15212e-09
	rs9400974	6	117258934	A	C	0.3102	0.87334	1.84752e-09
	rs9400975	6	117258948	C	T	0.3182	0.878656	6.91479e-09
	rs9374627	6	117259057	T	C	0.3191	0.879204	7.65699e-09
	rs2782298	6	117259102	G	A	0.3176	0.880279	1.14171e-08
	rs2750418	6	117259175	A	G	0.3183	0.878658	6.95675e-09
	rs2750417	6	117259191	C	T	0.3183	0.878606	6.83842e-09
	rs2782299	6	117259261	C	A	0.3111	0.874177	2.23995e-09
	rs2750416	6	117259549	A	G	0.3192	0.879774	9.1414e-09
	rs1632019	6	117259580	C	T	0.3192	0.880019	9.74607e-09
	rs1631199	6	117259673	G	C	0.3177	0.880238	1.16136e-08
	rs1631116	6	117259702	T	C	0.2917	0.873325	7.81506e-09
	rs1761880	6	117259777	C	A	0.3192	0.879377	8.08909e-09
	rs1761879	6	117260230	A	G	0.319	0.879244	7.83876e-09
	rs1741663	6	117260779	G	A	0.3189	0.879327	8.03627e-09
	rs140975129	6	122808674	G	A	0.0179	1.39523	6.07248e-07
	rs144429084	6	122809905	T	C	0.018	1.4134	1.75237e-07
	rs145481294	6	122823256	T	C	0.018	1.40732	2.61055e-07
	rs140121868	6	122860333	G	A	0.0173	1.4137	2.85624e-07
	rs75088490	7	11198552	G	A	0.0758	0.827616	6.14569e-06
	rs7787576	7	27966262	A	T	0.3897	1.10272	2.37996e-06
	rs67152137	7	27975919	C	G	0.2326	0.895559	7.91806e-06
	rs10486567	7	27976563	A	G	0.2327	0.894956	6.92687e-06
	rs7808935	7	27977363	C	T	0.2329	0.895263	7.36337e-06
	rs117268507	7	67214418	T	C	0.0135	1.39877	5.84361e-06
	rs145959666	7	67254940	A	C	0.0155	1.39226	2.11493e-06
	rs139623948	7	67272340	A	T	0.0155	1.39422	1.8413e-06
	rs145589362	7	67287710	T	C	0.0148	1.3785	7.32114e-06
	rs148538127	7	67289744	A	G	0.0152	1.37565	6.90084e-06
	rs11977715	7	95117703	A	G	0.2223	1.11776	3.2571e-06
	rs10953238	7	97676259	C	T	0.4902	1.09437	9.19687e-06
	rs2394817	7	97690438	C	T	0.4832	1.09624	6.15043e-06
	rs13240869	7	97694493	G	A	0.4834	1.09744	4.59347e-06
	rs705308	7	97695363	A	C	0.4734	1.09517	7.44777e-06
	rs35101190	7	97695888	G	A	0.4834	1.09742	4.60676e-06
	rs12674083	7	97696334	C	T	0.4831	1.09815	3.94804e-06
	rs34675530	7	97697513	C	A	0.4832	1.09798	4.17148e-06
	rs56188399	7	97698000	G	GAA	0.4832	1.09933	3.14733e-06
	rs34796934	7	97701575	G	A	0.4829	1.10005	2.72431e-06
	rs6465647	7	97704822	A	G	0.4832	1.09918	3.27158e-06
	rs12670686	7	97708397	A	G	0.4839	1.09717	5.17073e-06
	rs6946915	7	97711340	C	G	0.4742	1.09499	8.20773e-06
	rs13221758	7	97719806	A	C	0.4714	1.09701	5.25907e-06
	rs7808528	7	97721425	G	T	0.4718	1.09749	4.7315e-06
	rs6465650	7	97724503	C	A	0.4719	1.09784	4.80735e-06
	rs34307903	7	97728449	C	A	0.4719	1.09645	5.93798e-06
	7:97728917_AT_A	7	97728917	AT	A	0.4725	1.09726	6.42315e-06
	rs6969384	7	97732842	C	T	0.4717	1.09723	5.04364e-06
	7:97734732_CT_C	7	97734732	C	CT	0.3718	1.09973	5.49357e-06
	rs10242903	7	97741795	T	C	0.3771	1.10095	3.57157e-06
	rs141020575	7	97754097	T	TA	0.4619	1.10359	1.369e-06
	rs951988	7	97762474	G	C	0.3776	1.10176	2.9495e-06
	rs11768309	7	97773812	C	A	0.4644	1.106	7.18728e-07
	rs6977321	7	97774859	A	G	0.4619	1.10306	1.40185e-06
	rs11767962	7	97778576	C	T	0.4649	1.10487	9.16032e-07
	rs10270222	7	97781799	T	C	0.3796	1.10524	1.33102e-06
	rs17435590	7	97784061	T	C	0.4649	1.10415	1.07868e-06
	rs34320230	7	97785500	C	T	0.4649	1.1036	1.22368e-06
	rs6465654	7	97786282	G	A	0.4784	1.10111	2.12794e-06
	rs6958572	7	97789351	A	G	0.4759	1.09765	4.58535e-06
	rs12666406	7	97790991	G	A	0.4647	1.10646	6.31728e-07
	rs17435847	7	97792820	G	A	0.4624	1.10274	1.48344e-06
	rs7804318	7	97796635	C	T	0.4689	1.10447	1.07921e-06
	rs6965016	7	97807882	C	A	0.4658	1.10437	1.01505e-06
	rs41278842	7	97815999	G	A	0.3799	1.10548	1.25484e-06
	rs6465657	7	97816327	C	T	0.4657	1.10492	8.93516e-07
	rs6465658	7	97816638	G	C	0.4657	1.1047	9.37909e-07
	rs11763970	7	97817321	A	G	0.4632	1.1007	2.32581e-06
	rs7791463	7	97819047	G	A	0.4658	1.10442	1.00402e-06
	rs11765552	7	97822115	T	A	0.4635	1.09972	2.86632e-06
	rs3801294	7	97822210	G	A	0.4635	1.10048	2.43669e-06
	rs11764933	7	97825188	G	A	0.4635	1.10052	2.4232e-06
	rs1495525	7	97826232	A	G	0.3775	1.10122	3.29325e-06
	rs2132276	7	97826340	G	A	0.4634	1.10071	2.32421e-06
	7:97840144_CAG_C	7	97840144	CAG	C	0.4676	1.10569	8.47988e-07
	rs4871896	8	23490172	G	A	0.2894	1.10526	6.3549e-06
	rs11135762	8	23491191	G	A	0.2883	1.1063	5.21467e-06
	rs13261460	8	23494856	A	G	0.284	0.897185	3.0523e-06
	rs7835802	8	23495136	C	T	0.3986	1.14644	4.0248e-11
	rs6557705	8	23496546	C	T	0.2876	1.10743	4.09109e-06
	rs13265582	8	23497421	C	G	0.2847	0.896596	2.61873e-06
	rs1949164	8	23498855	A	G	0.3984	1.14178	1.32601e-10
	rs1949163	8	23498935	C	T	0.3986	1.14391	7.29949e-11
	rs7829619	8	23499264	C	T	0.3989	1.14425	6.51781e-11
	rs7830220	8	23499683	C	T	0.3957	1.14669	3.18349e-11
	rs4872170	8	23500854	C	G	0.2853	1.11285	1.25683e-06
	rs1398240	8	23501606	C	A	0.3956	1.14846	1.77073e-11
	rs1398239	8	23501730	G	T	0.3956	1.14845	1.77537e-11
	rs748434657	8	23502027	AC	A	0.3955	1.14944	1.328e-11
	rs11784095	8	23502316	A	C	0.2883	0.898051	3.00273e-06
	rs13256300	8	23502588	T	C	0.3955	1.14867	1.66475e-11
	rs13256366	8	23502660	T	C	0.3955	1.14893	1.56951e-11
	rs71504412	8	23502965	G	C	0.3966	1.14748	2.42236e-11
	rs146486133	8	23504658	T	C	0.3955	1.14933	1.37833e-11
	rs201177980	8	23504784	A	T	0.3963	1.14985	1.21957e-11
	rs202107500	8	23504834	T	C	0.3974	1.14876	1.72559e-11
	rs13277614	8	23506877	T	C	0.2883	0.89776	3.20223e-06
	rs13279749	8	23507262	A	C	0.4079	1.14521	6.56406e-11
	rs189897331	8	23507360	T	G	0.3958	1.15013	1.10947e-11
	rs11773905	8	23511163	C	T	0.2843	1.11362	1.08504e-06
	rs7831442	8	23512136	G	C	0.2842	1.11259	1.35421e-06
	rs4242402	8	23513730	T	C	0.2843	1.11407	9.90303e-07
	rs4242403	8	23514185	C	T	0.3957	1.15051	9.95695e-12
	rs4872171	8	23514289	A	G	0.3957	1.15052	9.93075e-12
	rs4872172	8	23514343	T	G	0.3955	1.14888	1.60661e-11
	rs2315144	8	23515527	G	C	0.3955	1.14935	1.41272e-11
	rs13262683	8	23515679	T	C	0.3957	1.15095	8.81688e-12
	rs1512271	8	23516500	T	A	0.3958	1.15089	8.98884e-12
	rs1398238	8	23517031	G	C	0.3957	1.15005	1.1208e-11
	rs13274763	8	23518785	A	G	0.2843	1.11439	9.36806e-07
	rs7821330	8	23522452	C	T	0.4175	1.17142	1.08496e-14
	rs995433	8	23522741	T	C	0.4175	1.17145	1.0739e-14
	rs11135765	8	23522745	G	A	0.4279	1.1662	1.40583e-13
	rs995432	8	23522851	G	A	0.4183	1.16969	1.88784e-14
	rs1121615	8	23524251	G	A	0.4185	1.17064	1.39233e-14
	rs1606303	8	23524744	C	G	0.4183	1.1682	2.93549e-14
	rs56193509	8	23525075	A	T	0.2363	1.12646	3.21462e-07
	rs4872174	8	23525211	C	T	0.3074	1.13231	8.61291e-09
	rs11782388	8	23525358	C	T	0.4183	1.16831	2.80989e-14
	rs13265330	8	23525543	C	T	0.4185	1.1703	1.47667e-14
	rs1512268	8	23526463	T	C	0.418	1.16811	2.97289e-14
	rs13272392	8	23528511	T	A	0.4178	1.16879	2.45803e-14
	rs1971376	8	23528659	G	A	0.2372	1.12441	4.79922e-07
	rs1160267	8	23529521	G	A	0.4182	1.16857	2.60564e-14
	rs13267884	8	23531987	A	G	0.4085	1.16417	1.42108e-13
	rs56229168	8	23532496	T	C	0.2344	1.12486	4.7502e-07
	rs11135766	8	23533623	C	T	0.4159	1.16707	4.52399e-14
	rs59389126	8	23533634	A	G	0.2345	1.1244	5.20469e-07
	rs10503733	8	23534018	T	G	0.2345	1.12451	5.10263e-07
	rs4872175	8	23534802	A	G	0.4154	1.16686	4.95241e-14
	rs13262167	8	23535219	C	A	0.4162	1.16913	2.35324e-14
	rs4872176	8	23538008	C	T	0.4542	1.15305	3.57271e-12
	8:23538220_ACTCT_A	8	23538220	ACTCT	A	0.4569	1.15932	4.79857e-13
	rs4872177	8	23538426	A	G	0.2346	1.12568	4.22392e-07
	rs1567669	8	23538533	A	G	0.3058	1.13415	6.05699e-09
	rs77096235	8	23539871	G	A	0.4574	1.1582	6.3267e-13
	rs11781886	8	23540417	C	T	0.2349	1.12647	3.61202e-07
	rs1866343	8	23543583	A	G	0.4353	1.14111	1.08432e-10
	rs11786742	8	23545458	C	T	0.4362	1.14137	1.02111e-10
	rs6984837	8	127901649	G	A	0.3334	1.0998	7.89201e-06
	rs4871752	8	127920586	A	G	0.4892	0.91348	9.37917e-06
	rs11995193	8	127924137	A	G	0.3151	1.10603	3.31916e-06
	rs10441523	8	127924563	C	T	0.315	1.10746	2.56879e-06
	rs12543663	8	127924659	C	A	0.3109	1.10265	7.37899e-06
	rs76903343	8	127965941	G	A	0.0227	1.30718	8.17835e-06
	rs6470493	8	127980470	T	C	0.4146	1.12287	2.00074e-08
	rs980426	8	127980684	A	G	0.4145	1.12284	2.00644e-08
	rs5894857	8	127981074	T	TA	0.4168	1.11402	1.84147e-07
	rs1516938	8	127981586	C	T	0.4639	1.12878	4.52803e-09
	8:127981831_AAAAAC_A	8	127981831	AAAAAC	A	0.4575	1.13794	3.38719e-10
	rs4871004	8	127982089	A	G	0.3262	1.10917	1.27896e-06
	rs9650093	8	127984089	G	A	0.2025	0.88996	9.18396e-06
	rs901592	8	127989849	A	C	0.3992	1.13517	6.7715e-10
	rs7014448	8	127990833	T	G	0.3178	1.10433	3.89568e-06
	rs79866008	8	127992639	G	A	0.2626	0.871339	8.80911e-09
	rs56769784	8	127996919	C	A	0.2573	0.868933	6.3662e-09
	rs17762342	8	128003037	G	A	0.2013	0.889071	7.82444e-06
	rs961023	8	128005150	A	C	0.3226	1.11009	1.04562e-06
	rs10216560	8	128005689	G	A	0.201	0.889479	8.59907e-06
	rs79700700	8	128010175	ATT	A	0.314	0.869821	6.9822e-10
	rs11787440	8	128010274	T	C	0.2021	0.88793	6.05894e-06
	rs10086796	8	128011823	C	T	0.2022	0.889593	8.43383e-06
	rs10086908	8	128011937	C	T	0.2976	0.873797	3.77129e-09
	rs7816007	8	128012359	G	A	0.2659	0.865694	1.9438e-09
	rs4871005	8	128013376	A	C	0.3957	1.13709	4.40139e-10
	rs28561575	8	128014009	T	C	0.2609	0.866042	2.10478e-09
	rs79928828	8	128014173	A	AAAT	0.3175	1.11297	7.10563e-07
	rs28556804	8	128014315	G	A	0.2605	0.868178	3.9121e-09
	rs73351621	8	128014415	A	G	0.2973	0.874766	5.02031e-09
	rs16901898	8	128015092	C	T	0.2982	0.874743	4.8432e-09
	rs17830059	8	128016373	G	C	0.2982	0.874499	4.55153e-09
	rs4871006	8	128017316	G	C	0.3186	1.11172	8.52634e-07
	rs28615829	8	128018205	A	G	0.2956	0.87293	3.14037e-09
	rs73351629	8	128018466	G	C	0.3283	0.86022	1.54015e-11
	rs1516941	8	128019817	G	A	0.3954	1.13687	4.91307e-10
	rs1516942	8	128019903	A	C	0.2961	0.875034	5.69853e-09
	rs5894865	8	128020169	G	GA	0.3246	1.11095	1.41617e-06
	rs1516943	8	128020250	C	T	0.317	1.10912	1.52811e-06
	rs1487241	8	128021488	A	T	0.3179	1.11101	1.0123e-06
	rs1487240	8	128021752	G	A	0.2489	0.868915	8.4437e-09
	rs9693379	8	128022941	A	C	0.2965	0.875245	5.75426e-09
	rs9297750	8	128022973	G	A	0.2489	0.86838	7.25674e-09
	rs7844107	8	128023386	A	G	0.2963	0.87559	6.41047e-09
	rs537355765	8	128024314	C	CTT	0.2379	0.895348	7.28458e-06
	rs17762878	8	128025053	G	A	0.2965	0.87556	6.267e-09
	rs73351641	8	128025212	A	G	0.2965	0.875492	6.16087e-09
	rs4573233	8	128025263	A	G	0.2965	0.875492	6.16087e-09
	rs1551515	8	128025404	A	T	0.2965	0.875492	6.16087e-09
	rs1551513	8	128025599	C	T	0.2965	0.875469	6.11911e-09
	rs4473999	8	128025762	T	C	0.2965	0.875494	6.16453e-09
	rs9656964	8	128025777	G	C	0.2965	0.875494	6.16453e-09
	rs17762938	8	128025857	C	T	0.2965	0.875468	6.11816e-09
	rs7823297	8	128025916	T	C	0.2965	0.875536	6.24831e-09
	rs6651240	8	128026046	T	A	0.2965	0.875274	5.80553e-09
	rs710885	8	128026128	C	A	0.3181	1.11039	1.17325e-06
	rs7824011	8	128026203	C	G	0.2965	0.875309	5.86947e-09
	rs7823764	8	128026262	G	A	0.2965	0.875315	5.8786e-09
	rs7842175	8	128026317	C	T	0.2965	0.875315	5.8786e-09
	rs7824393	8	128026684	G	A	0.2965	0.87531	5.86982e-09
	rs11448589	8	128026938	TA	T	0.2964	0.873532	3.57353e-09
	rs16901904	8	128027502	C	T	0.2965	0.875753	6.67216e-09
	rs7463326	8	128027954	A	G	0.2447	0.869181	1.2045e-08
	rs10481163	8	128027957	T	C	0.2931	0.876132	9.30463e-09
	rs10481164	8	128027962	A	G	0.293	0.875983	8.91185e-09
	rs2124597	8	128028337	C	T	0.2964	0.8769	9.4339e-09
	rs4871771	8	128029101	A	T	0.3966	1.13649	6.27735e-10
	rs10109680	8	128032277	G	A	0.2302	0.881434	4.9238e-07
	rs980170	8	128054612	G	C	0.2935	0.893161	1.22851e-06
	rs7833011	8	128058014	G	A	0.3409	0.901058	2.16573e-06
	rs13270754	8	128060412	G	C	0.3418	0.89877	1.29462e-06
	rs13270755	8	128060413	G	T	0.3417	0.898765	1.2906e-06
	rs750015	8	128065745	G	A	0.3419	0.900971	1.70027e-06
	rs4288339	8	128067300	C	T	0.3883	0.909528	6.85389e-06
	8:128068835_AATT_A	8	128068835	AATT	A	0.3889	0.905923	3.01847e-06
	rs11998597	8	128070317	G	C	0.3858	0.910661	8.90857e-06
	rs77541621	8	128077146	A	G	0.0244	1.83587	1.21886e-32
	rs6470494	8	128087904	T	C	0.2756	1.17219	1.53253e-12
	rs7843737	8	128088066	A	G	0.3285	0.880336	8.24543e-09
	rs10095770	8	128088570	C	G	0.1719	1.23948	8.37172e-17
	rs1031589	8	128092982	G	A	0.4273	0.887847	1.24502e-08
	rs1016343	8	128093297	T	C	0.2052	1.23912	1.94138e-19
	rs1031587	8	128093472	G	A	0.4273	0.889917	2.34766e-08
	rs4871008	8	128093541	T	C	0.4271	0.889709	2.21404e-08
	8:128093856_TA_T	8	128093856	TA	T	0.4271	0.883897	5.05902e-09
	rs6981122	8	128094460	A	C	0.4257	0.888305	1.48072e-08
	rs7001504	8	128094483	T	G	0.4255	0.888795	1.73341e-08
	rs13252298	8	128095156	G	A	0.2863	0.869042	1.37005e-09
	rs7841060	8	128096477	G	T	0.206	1.23833	2.40017e-19
	rs13257371	8	128099242	A	C	0.2854	0.867144	1.02475e-09
	rs1840709	8	128099455	G	C	0.3102	1.11379	9.32039e-07
	rs7837848	8	128099532	T	G	0.1701	1.14235	3.28028e-07
	rs28663168	8	128100409	A	G	0.1707	1.14157	3.70654e-07
	rs1456316	8	128100848	A	T	0.3534	1.17822	6.6794e-15
	rs62529913	8	128101331	A	G	0.3557	1.17819	8.31894e-15
	rs11994653	8	128101343	G	A	0.3556	1.17699	1.21294e-14
	rs62529914	8	128101352	C	T	0.3554	1.17787	9.21342e-15
	rs1456315	8	128103937	T	C	0.3208	1.10347	4.15399e-06
	rs72725879	8	128103969	T	C	0.1813	1.1713	4.14462e-10
	rs5013678	8	128103979	C	T	0.2148	0.842891	9.91543e-11
	rs7463708	8	128104055	T	G	0.2541	1.11421	2.5653e-06
	rs1073997	8	128105187	C	A	0.0334	1.51919	7.18866e-19
	rs7016828	8	128106232	T	A	0.0334	1.52147	5.00313e-19
	rs7016830	8	128106235	G	A	0.0334	1.52147	5.00313e-19
	rs12682344	8	128106784	G	T	0.0333	1.52276	4.31863e-19
	rs6983561	8	128106880	C	A	0.0335	1.51861	6.60604e-19
	rs16901948	8	128107101	A	G	0.0335	1.52169	4.30676e-19
	rs1869931	8	128107136	G	A	0.2787	0.890177	5.69133e-07
	rs16901949	8	128107153	C	A	0.0334	1.52174	4.92035e-19
	rs60681470	8	128107192	A	G	0.0335	1.51822	7.57439e-19
	rs16901950	8	128107243	A	G	0.0334	1.52171	4.94192e-19
	rs16901952	8	128107270	C	T	0.0334	1.52174	4.92035e-19
	rs58717512	8	128107381	A	T	0.0334	1.52174	4.92035e-19
	rs543499264	8	128107647	AT	A	0.033	1.52023	9.6206e-19
	rs59786353	8	128107682	C	A	0.0334	1.52174	4.92035e-19
	rs62531071	8	128108056	A	T	0.2775	0.889954	5.82586e-07
	rs113924831	8	128108060	C	G	0.0332	1.51427	1.82253e-18
	rs16901953	8	128108229	C	T	0.0334	1.51964	6.92184e-19
	rs111723140	8	128108409	G	T	0.0122	1.57882	2.20596e-09
	rs200488072	8	128108414	T	G	0.0314	1.50315	8.35979e-17
	rs4871009	8	128108416	T	G	0.0153	1.49726	1.04002e-08
	rs61622455	8	128108516	C	T	0.0334	1.52155	5.04141e-19
	rs57435694	8	128108593	C	T	0.0334	1.52155	5.04141e-19
	rs7010450	8	128108679	G	T	0.0334	1.52155	5.04141e-19
	rs6990420	8	128108725	T	C	0.0334	1.52155	5.04141e-19
	rs35365584	8	128108726	A	G	0.3244	0.861741	2.65026e-11
	8:128108929_TTATTGCTCTTGCATACCA_T	8	128108929	T	TTATTGCTCTTGCATACCA	0.2744	0.884491	1.81515e-07
	rs17832285	8	128108993	G	A	0.1859	0.882518	4.73534e-06
	rs7825340	8	128109129	G	A	0.1874	1.13758	3.15708e-07
	rs73344342	8	128109356	A	G	0.0334	1.52155	5.04141e-19
	rs16901959	8	128109530	G	A	0.0334	1.52155	5.04141e-19
	rs7826388	8	128109776	T	C	0.0333	1.52488	3.63739e-19
	rs7830341	8	128109930	A	G	0.0334	1.52069	5.61975e-19
	rs16901966	8	128110252	G	A	0.0334	1.52148	5.08824e-19
	rs16901967	8	128110277	G	A	0.0334	1.52154	5.04689e-19
	rs7001069	8	128110646	G	A	0.0334	1.52155	5.04141e-19
	rs11774449	8	128111032	T	G	0.1872	1.13763	3.17081e-07
	rs7006076	8	128111238	A	G	0.0334	1.52107	5.36552e-19
	rs7005862	8	128111342	G	A	0.0334	1.52185	4.85454e-19
	rs7006251	8	128111343	A	G	0.0334	1.52155	5.04141e-19
	rs6988257	8	128111456	C	T	0.0334	1.52155	5.04141e-19
	rs73348236	8	128111470	T	C	0.0334	1.52155	5.04141e-19
	rs57010632	8	128111717	G	A	0.0335	1.51619	9.66556e-19
	rs16901969	8	128112097	C	A	0.0334	1.52155	5.04141e-19
	rs73348241	8	128112179	A	T	0.0334	1.52155	5.04141e-19
	rs73348243	8	128112193	A	T	0.0334	1.52155	5.04141e-19
	rs148798626	8	128112229	TAAG	T	0.0316	1.49323	2.09774e-16
	rs61265543	8	128112446	T	C	0.0335	1.51617	9.69494e-19
	rs16901970	8	128112715	G	T	0.0334	1.52155	5.04141e-19
	rs10453084	8	128112779	A	G	0.0334	1.52155	5.04141e-19
	rs6987723	8	128112859	A	G	0.0334	1.52155	5.04568e-19
	rs6987640	8	128113028	T	A	0.0334	1.52155	5.04141e-19
	rs56005245	8	128113426	T	C	0.1944	1.25421	8.65798e-21
	rs74305597	8	128113464	T	C	0.0334	1.52155	5.04141e-19
	rs7824451	8	128114461	G	C	0.0334	1.52155	5.04141e-19
	rs7824785	8	128114710	T	C	0.0335	1.52024	5.33877e-19
	rs13268116	8	128114796	A	G	0.2777	0.889892	5.3734e-07
	rs111530929	8	128115076	GACAC	G	0.2004	0.887913	9.49963e-06
	rs73348257	8	128115259	A	G	0.0333	1.5229	4.24216e-19
	rs6470498	8	128115720	G	A	0.0333	1.51835	9.42335e-19
	rs6999725	8	128115752	T	C	0.0332	1.52236	5.78974e-19
	rs28686871	8	128116480	T	G	0.1797	1.12953	2.07574e-06
	rs1456306	8	128116500	A	G	0.2769	0.888423	3.80214e-07
	rs13260084	8	128116830	A	G	0.2767	0.888647	4.0422e-07
	rs143368544	8	128117736	T	C	0.0199	1.37411	5.20646e-07
	rs57462547	8	128117863	T	C	0.0335	1.51742	8.25244e-19
	rs7844219	8	128118815	G	A	0.0335	1.51708	8.6244e-19
	rs6982324	8	128119056	C	G	0.0334	1.52118	5.28708e-19
	rs10098867	8	128119257	G	A	0.1878	1.1388	2.4426e-07
	rs140266678	8	128119887	AAG	A	0.0334	1.51777	7.91916e-19
	rs187359375	8	128120151	T	C	0.0332	1.51337	2.03836e-18
	rs34425474	8	128120234	C	T	0.0335	1.51628	9.55187e-19
	rs368538194	8	128120421	C	G	0.0332	1.51347	2.01333e-18
	rs201821183	8	128120465	T	A	0.0332	1.5149	1.68141e-18
	rs371764913	8	128120718	T	A	0.0332	1.5149	1.68141e-18
	rs201401963	8	128120772	G	T	0.0332	1.5149	1.68141e-18
	rs4341134	8	128121288	C	T	0.0338	1.50626	3.39942e-18
	rs12549692	8	128121747	G	A	0.2774	0.88907	4.64278e-07
	rs7837051	8	128121849	C	G	0.033	1.5166	1.60401e-18
	rs6470499	8	128123394	C	T	0.0334	1.51728	8.28681e-19
	rs7842760	8	128123470	A	G	0.0334	1.51703	8.52871e-19
	rs148913765	8	128123830	CA	C	0.0336	1.51016	2.04981e-18
	rs1551512	8	128124126	G	T	0.0334	1.51695	8.56809e-19
	rs16901979	8	128124916	A	C	0.0334	1.51854	7.10033e-19
	rs10505483	8	128125195	T	C	0.0335	1.51899	6.23679e-19
	rs7817677	8	128125504	G	A	0.0334	1.52389	3.38975e-19
	rs10505482	8	128125849	G	A	0.2784	0.8882	3.5081e-07
	rs73350138	8	128126798	G	T	0.0334	1.52109	4.87765e-19
	8:128127575_GGTTT_G	8	128127575	G	GGTTT	0.0335	1.51226	1.76986e-18
	rs72154702	8	128127819	AC	A	0.0335	1.51631	9.51307e-19
	rs12678505	8	128128506	T	C	0.0334	1.52478	3.09956e-19
	rs6989838	8	128129372	C	T	0.0334	1.52138	4.7081e-19
	rs149437660	8	128129985	GAATC	G	0.0335	1.51757	8.23468e-19
	rs7013255	8	128130487	G	A	0.0334	1.52138	4.7081e-19
	rs144014777	8	128130582	TACAAAACACTTCATA	T	0.0203	1.501	1.54415e-11
	rs16901984	8	128130961	C	T	0.0331	1.52732	2.87614e-19
	rs6995291	8	128132324	G	A	0.2787	0.893413	1.33631e-06
	rs34720002	8	128134117	T	C	0.2756	0.89209	1.06032e-06
	rs7816535	8	128137668	A	G	0.1791	1.1263	3.93236e-06
	rs75949840	8	128140484	C	G	0.0326	1.49802	3.80723e-17
	rs10111496	8	128145817	C	A	0.2382	1.11799	1.81499e-06
	rs117478964	8	128167147	G	A	0.0368	1.38106	6.51049e-12
	rs191785584	8	128183871	G	A	0.0267	1.51724	2.01412e-15
	rs73351748	8	128237606	G	A	0.0216	1.42273	3.72558e-09
	rs16902048	8	128243131	C	A	0.0217	1.42029	4.43449e-09
	rs142952384	8	128243374	G	A	0.0104	1.67977	7.87749e-11
	rs11995647	8	128250570	G	A	0.0215	1.4118	1.0637e-08
	rs12156379	8	128262926	G	A	0.0227	1.35653	3.05343e-07
	rs17449442	8	128267743	T	G	0.021	1.39793	3.67778e-08
	rs10107982	8	128318755	C	T	0.2738	0.849695	8.03339e-12
	rs16902094	8	128320346	G	A	0.1417	1.1501	4.33612e-07
	8:128320509_TTTTTG_T	8	128320509	T	TTTTTG	0.1372	1.15457	2.85733e-07
	rs74822356	8	128320976	G	C	0.1493	1.14836	3.53884e-07
	rs7838810	8	128321202	C	T	0.3413	0.871666	3.64131e-10
	rs453875	8	128321411	A	G	0.4238	0.89919	3.37386e-07
	rs72728057	8	128321413	C	A	0.1497	1.14584	5.36461e-07
	rs72728059	8	128321483	C	T	0.1497	1.14571	5.44752e-07
	rs72728061	8	128321583	C	T	0.1498	1.14584	5.31149e-07
	rs16902095	8	128321684	T	G	0.1442	1.1519	2.66195e-07
	rs60163266	8	128323157	A	G	0.1381	1.15525	2.38102e-07
	rs445114	8	128323181	C	T	0.3667	0.873167	2.6012e-10
	rs56736364	8	128323724	T	C	0.1381	1.1549	2.52235e-07
	rs34585331	8	128323731	G	T	0.1409	1.15467	2.11014e-07
	rs378854	8	128323819	T	C	0.3592	0.871189	1.72678e-10
	rs421094	8	128323874	A	G	0.3622	0.871897	2.14687e-10
	rs4506170	8	128323891	C	T	0.1483	1.14669	5.22166e-07
	8:128323951_AG_A	8	128323951	A	AG	0.1393	1.15437	2.60724e-07
	rs200496470	8	128323987	G	A	0.1339	1.16001	1.69551e-07
	rs201469546	8	128324001	C	T	0.1404	1.1524	3.35579e-07
	rs139988765	8	128324071	C	T	0.1389	1.1634	5.51781e-08
	rs144898130	8	128324075	T	C	0.1361	1.16384	6.55813e-08
	rs382434	8	128324147	T	C	0.3345	0.855048	1.56551e-12
	rs11994004	8	128324421	C	A	0.3407	0.874664	1.04671e-09
	rs368727510	8	128324539	A	G	0.1378	1.1563	2.11012e-07
	rs192955651	8	128324718	C	A	0.144	1.14152	1.76813e-06
	rs661724	8	128324895	C	T	0.3641	0.872488	2.45036e-10
	rs7832541	8	128325183	C	T	0.3644	0.873436	3.3497e-10
	rs10216714	8	128325478	G	C	0.3411	0.87375	8.67345e-10
	rs186307710	8	128327210	G	C	0.1411	1.15838	1.10013e-07
	rs618477	8	128327641	G	C	0.364	0.86748	4.00875e-11
	rs183738189	8	128327889	A	G	0.1408	1.15658	1.50002e-07
	rs191545467	8	128327920	G	C	0.1407	1.15579	1.7361e-07
	rs2658486	8	128328019	T	C	0.363	0.87117	1.55735e-10
	rs11774287	8	128329744	C	A	0.1368	1.16013	1.20115e-07
	rs11781846	8	128329834	T	C	0.1408	1.15703	1.39745e-07
	rs4590403	8	128329935	C	G	0.3613	0.872016	2.31071e-10
	rs11781888	8	128329988	G	C	0.1408	1.15681	1.45155e-07
	rs550630339	8	128330139	TAA	T	0.3604	0.871175	1.82243e-10
	rs77635060	8	128330555	C	G	0.1391	1.15121	4.72161e-07
	8:128331320_CAGAG_C	8	128331320	C	CAGAG	0.3642	0.8673	4.11654e-11
	rs199873947	8	128332387	G	A	0.141	1.15693	1.39736e-07
	rs566668410	8	128332724	G	A	0.1411	1.15478	2.02332e-07
	rs13273995	8	128332870	C	T	0.3524	0.859439	6.16164e-12
	rs13271655	8	128332887	G	A	0.3311	0.862666	4.42473e-11
	rs186935985	8	128332968	A	G	0.1406	1.15374	2.54669e-07
	rs622856	8	128333180	T	C	0.366	0.868276	4.61389e-11
	rs622853	8	128333181	A	G	0.3656	0.868483	5.02778e-11
	rs72712308	8	128333220	C	T	0.1412	1.15488	1.9841e-07
	rs72712310	8	128333565	A	G	0.1411	1.15554	1.77803e-07
	rs366991	8	128334245	G	A	0.3629	0.869171	7.07659e-11
	rs13256367	8	128334900	C	A	0.343	0.870987	2.58032e-10
	rs55717424	8	128335079	G	A	0.1411	1.15502	1.93751e-07
	rs62516012	8	128335526	G	C	0.2842	0.842652	2.46779e-13
	rs58104177	8	128335536	A	G	0.1406	1.15463	2.20221e-07
	rs620861	8	128335673	A	G	0.3658	0.868945	5.83581e-11
	rs443053	8	128335796	T	G	0.3657	0.869847	8.11595e-11
	rs72712332	8	128336053	G	C	0.1408	1.15329	2.75962e-07
	rs72712334	8	128336664	C	A	0.1413	1.15372	2.41452e-07
	rs442889	8	128337278	T	C	0.3509	0.872302	3.06593e-10
	rs72712335	8	128338258	A	G	0.1411	1.15504	1.97053e-07
	rs1395287	8	128338702	G	C	0.3427	0.870302	2.17614e-10
	rs16902101	8	128340124	G	C	0.1409	1.15337	2.72731e-07
	rs16902102	8	128340221	A	C	0.1408	1.15311	2.86313e-07
	rs16902103	8	128340374	C	A	0.1408	1.15067	4.49689e-07
	rs537302108	8	128340489	CAA	C	0.1403	1.14726	8.5244e-07
	rs72712338	8	128340537	T	A	0.1404	1.15228	3.53801e-07
	rs72712339	8	128340554	T	C	0.1404	1.15235	3.49785e-07
	rs16902104	8	128340908	T	C	0.1406	1.15031	4.94285e-07
	rs1668875	8	128341103	C	G	0.395	0.887481	1.66855e-08
	rs587948	8	128341680	G	T	0.3927	0.888191	2.19522e-08
	rs623401	8	128341727	G	C	0.3927	0.887961	2.04155e-08
	rs60497658	8	128341810	C	T	0.1424	1.14943	5.11513e-07
	rs35049703	8	128342114	A	C	0.3433	0.871098	3.2567e-10
	rs10956359	8	128342154	C	T	0.2845	0.84225	2.34796e-13
	rs72712344	8	128342626	T	G	0.1435	1.15292	2.59299e-07
	rs17464492	8	128342866	G	A	0.2867	0.853405	8.67615e-12
	8:128363429_AC_A	8	128363429	A	AC	0.0144	1.57597	8.34364e-11
	rs146836668	8	128380384	A	G	0.0145	1.53046	1.74615e-09
	rs116846195	8	128386267	A	G	0.0117	1.48772	4.28687e-07
	rs16902147	8	128405072	C	T	0.0282	1.28039	8.49012e-06
	rs78286574	8	128405832	A	G	0.0655	1.18906	6.04933e-06
	rs75078154	8	128406325	G	A	0.0656	1.18872	6.05616e-06
	rs3847136	8	128407190	A	G	0.3099	1.157	9.62948e-12
	rs10505477	8	128407443	G	A	0.4905	0.803459	1.00136e-26
	rs12334317	8	128408064	C	T	0.1409	1.1396	3.03316e-06
	rs10505476	8	128408116	T	C	0.2549	1.15595	1.53346e-10
	rs11985829	8	128409232	T	C	0.3097	1.15775	7.85328e-12
	rs10808555	8	128409511	G	A	0.3448	1.12805	1.0777e-08
	rs12682374	8	128410948	G	C	0.4876	0.798256	6.15012e-28
	rs17467139	8	128412010	G	A	0.0612	1.1962	5.47069e-06
	rs10808556	8	128413147	C	T	0.4246	1.19888	4.78533e-19
	rs6983267	8	128413305	T	G	0.481	0.803147	1.05311e-26
	rs79101886	8	128413783	T	G	0.0836	1.16809	7.16386e-06
	rs3847137	8	128414498	C	T	0.4274	1.20301	1.05676e-19
	rs67219047	8	128414585	A	G	0.1411	1.13955	3.03883e-06
	rs7013278	8	128414892	T	C	0.3757	1.20062	6.28404e-19
	rs11997201	8	128415734	C	G	0.3782	1.20218	3.41079e-19
	rs10505474	8	128417504	T	C	0.4225	1.19983	3.63841e-19
	rs10505473	8	128417936	T	C	0.1427	1.13826	3.3632e-06
	rs118097379	8	128418882	T	C	0.065	1.1977	2.29458e-06
	rs34886083	8	128419789	T	C	0.0651	1.1967	2.5569e-06
	rs2060776	8	128420117	G	T	0.4231	1.19889	4.8212e-19
	rs3933712	8	128420265	G	A	0.4249	1.19722	1.34956e-18
	8:128420376_TATATATATATGG_T	8	128420376	TATATATATATGG	T	0.4556	1.20983	5.79183e-20
	rs6983549	8	128420712	G	A	0.3743	1.20219	3.48187e-19
	rs11778075	8	128421128	G	T	0.4208	1.19891	4.92354e-19
	rs11784983	8	128421348	A	G	0.4207	1.19834	6.10412e-19
	rs4871788	8	128421785	G	A	0.4225	1.20149	1.84601e-19
	rs11998706	8	128422098	C	G	0.4207	1.19898	4.81406e-19
	rs12678562	8	128422488	A	G	0.4207	1.19899	4.79778e-19
	rs7837328	8	128423127	A	G	0.4207	1.19938	4.13615e-19
	rs7837706	8	128423184	G	C	0.4209	1.19916	4.52237e-19
	rs7837626	8	128423341	A	G	0.4209	1.19919	4.46526e-19
	rs7837644	8	128423398	A	T	0.4209	1.19919	4.46526e-19
	rs10956366	8	128423491	G	A	0.4207	1.19854	5.90453e-19
	rs10956367	8	128423544	T	C	0.421	1.19889	5.02089e-19
	rs10956368	8	128423650	T	C	0.4096	1.18995	1.64216e-17
	rs7822052	8	128423728	A	T	0.065	1.19733	2.38682e-06
	rs10956369	8	128423817	T	A	0.4209	1.19918	4.48226e-19
	rs7013328	8	128423911	G	A	0.4209	1.19912	4.61195e-19
	rs10956370	8	128424728	C	A	0.421	1.19912	4.57887e-19
	rs7014346	8	128424792	A	G	0.3744	1.20284	2.74344e-19
	rs7018367	8	128424883	C	T	0.421	1.19919	4.46747e-19
	rs7018371	8	128424899	C	T	0.4209	1.19911	4.61378e-19
	rs7018368	8	128424933	A	G	0.421	1.19913	4.58518e-19
	rs78098257	8	128426196	G	T	0.065	1.19738	2.37502e-06
	rs871135	8	128426393	G	T	0.4209	1.19937	4.18471e-19
	rs10808557	8	128427306	C	T	0.4208	1.19988	3.44455e-19
	rs4276648	8	128427372	T	C	0.4208	1.19992	3.39321e-19
	rs4871022	8	128427720	C	T	0.421	1.20041	3.01311e-19
	rs4871789	8	128428061	A	G	0.4967	1.16411	8.95246e-14
	rs6998061	8	128428638	A	G	0.4162	0.818325	1.752e-21
	rs6998254	8	128428795	G	A	0.4974	1.1682	2.22167e-14
	rs7002225	8	128428823	G	C	0.4972	1.1659	4.7417e-14
	rs9297754	8	128429262	G	C	0.2344	1.15694	3.25479e-10
	rs72712390	8	128429652	A	G	0.1741	0.84779	8.34853e-09
	rs6470510	8	128429660	T	C	0.2331	1.15862	2.38855e-10
	rs28774977	8	128430807	A	C	0.14	1.14852	7.82943e-07
	rs11993627	8	128431385	T	C	0.1285	0.836722	5.83145e-08
	rs7842552	8	128431694	G	A	0.288	1.16447	4.52439e-12
	rs28661658	8	128437055	C	T	0.1457	1.13829	2.79414e-06
	rs9297756	8	128440167	A	C	0.1454	1.13992	2.17008e-06
	rs78695209	8	128441505	A	G	0.0698	1.18039	8.68309e-06
	rs4871790	8	128441535	C	A	0.4814	0.847565	1.22122e-15
	rs75753382	8	128441548	A	G	0.0697	1.18047	8.74674e-06
	rs7357368	8	128443387	T	C	0.1371	1.15017	7.34365e-07
	rs74800879	8	128444599	T	C	0.1371	1.1508	6.58174e-07
	rs150869774	8	128444775	C	T	0.0144	1.51903	4.3984e-09
	rs57889831	8	128445986	C	T	0.1439	1.14098	2.07591e-06
	rs74792774	8	128447466	T	C	0.142	1.14111	2.54026e-06
	rs74673821	8	128447547	C	G	0.1423	1.13984	2.86428e-06
	rs75191360	8	128447549	G	A	0.1418	1.14136	2.33008e-06
	rs10090421	8	128453765	G	A	0.2364	1.13795	2.9356e-08
	rs7831606	8	128455694	A	T	0.1577	1.13387	3.01563e-06
	rs13282506	8	128459125	A	G	0.2283	0.882147	6.36153e-07
	rs9642878	8	128465268	A	G	0.1686	0.876386	3.8349e-06
	rs772950702	8	128465422	C	CA	0.1786	0.877299	2.9223e-06
	rs6990480	8	128469708	G	A	0.0667	1.29351	5.01126e-12
	rs10956372	8	128470256	T	A	0.3076	1.17954	3.29908e-14
	rs7825928	8	128470608	A	C	0.3564	1.16132	1.35245e-12
	rs7830776	8	128471490	C	T	0.3588	1.15199	9.96287e-12
	rs1447293	8	128472320	C	T	0.3572	1.15539	4.86615e-12
	rs1447292	8	128472642	T	C	0.0999	1.36306	1.4155e-24
	rs921146	8	128475185	G	T	0.1995	1.20027	5.77423e-14
	rs3999773	8	128475582	T	A	0.4863	1.10797	4.76045e-07
	rs72714525	8	128476569	A	G	0.0477	0.764031	5.64472e-07
	rs13250904	8	128477169	G	A	0.4796	1.11258	1.40344e-07
	rs13251194	8	128477256	G	A	0.4797	1.1131	1.22996e-07
	rs2121630	8	128478160	T	G	0.077	1.34911	5.92854e-19
	rs2166689	8	128478315	G	T	0.1936	1.21893	4.10426e-16
	rs3956790	8	128479527	G	T	0.1345	1.25748	7.8313e-17
	rs3999775	8	128479537	T	C	0.1345	1.25748	7.8313e-17
	rs4871798	8	128479963	T	C	0.1345	1.2574	8.00146e-17
	rs765323127	8	128480943	AC	A	0.228	1.17942	1.27125e-12
	8:128481325_ATG_A	8	128481325	ATG	A	0.2279	1.17795	1.79072e-12
	rs7819102	8	128481349	T	C	0.4859	0.904799	8.86678e-07
	rs4871799	8	128482642	G	A	0.2278	1.17813	1.68878e-12
	rs4871800	8	128482715	C	T	0.2279	1.17825	1.61685e-12
	rs6981424	8	128483096	A	G	0.4267	0.888164	1.21709e-08
	rs4871801	8	128483914	T	C	0.1009	1.35463	6.23151e-24
	rs6986285	8	128483935	T	C	0.4324	0.88583	5.55475e-09
	rs6470518	8	128484181	G	A	0.1009	1.35584	4.28867e-24
	rs6470519	8	128484223	A	C	0.1009	1.35579	4.34728e-24
	rs6470520	8	128484333	T	C	0.101	1.35575	4.28384e-24
	rs7818556	8	128484399	G	A	0.1012	1.35236	1.05311e-23
	rs78559104	8	128484837	C	T	0.0487	0.769171	7.53809e-07
	rs1447295	8	128485038	A	C	0.1013	1.35421	5.95452e-24
	rs66812419	8	128485345	T	C	0.3276	0.889788	1.64625e-07
	rs4871802	8	128485640	C	A	0.1012	1.3539	6.7288e-24
	rs10109700	8	128485964	A	G	0.1012	1.3535	7.6671e-24
	rs72714537	8	128486844	C	T	0.1511	0.831958	2.27442e-09
	rs6984861	8	128487142	C	T	0.3387	0.889383	1.10926e-07
	rs4871803	8	128488382	A	C	0.2242	1.17874	2.68114e-12
	rs13259396	8	128488711	G	A	0.3401	0.89	1.33955e-07
	rs13260378	8	128488750	T	G	0.4871	0.906879	1.77827e-06
	rs7826179	8	128489199	T	C	0.0998	1.35788	5.20908e-24
	rs75428928	8	128490155	C	T	0.4873	0.905684	1.29617e-06
	rs10956373	8	128490576	C	T	0.1919	1.21326	3.38807e-15
	rs7836840	8	128491792	T	G	0.4761	1.11523	9.96789e-08
	rs7831028	8	128492029	C	G	0.2387	1.17883	9.77641e-13
	rs1992833	8	128492344	T	G	0.4321	1.11957	3.74221e-08
	rs9643224	8	128494111	G	A	0.4783	1.11705	6.18178e-08
	rs9643225	8	128494391	T	C	0.239	1.18006	6.48491e-13
	rs9643226	8	128494481	C	G	0.1002	1.35841	3.73712e-24
	rs1447296	8	128495359	T	C	0.1014	1.34787	4.57769e-23
	rs9643227	8	128496096	C	T	0.4668	1.11521	9.59188e-08
	rs11995378	8	128496412	A	G	0.1014	1.34774	4.74204e-23
	rs13253127	8	128496591	T	C	0.4326	1.12229	1.83173e-08
	rs6985504	8	128496776	A	G	0.2408	1.17853	8.57959e-13
	rs13258548	8	128496847	G	A	0.3316	0.886976	7.7458e-08
	rs13258812	8	128496867	T	C	0.3315	0.886179	6.26396e-08
	rs4431561	8	128498504	T	C	0.1015	1.34759	4.74566e-23
	rs13281765	8	128499749	T	G	0.3348	0.882995	2.67285e-08
	rs4871024	8	128499911	T	C	0.1005	1.35711	8.06925e-24
	rs67111856	8	128500547	C	T	0.3867	0.890729	5.49667e-08
	rs10808558	8	128501150	A	G	0.0979	1.36047	6.73377e-24
	rs17766217	8	128504497	C	T	0.3908	0.890621	4.06289e-08
	rs1562435	8	128506457	G	A	0.3702	0.888148	3.05392e-08
	rs12155672	8	128507024	A	G	0.4888	1.11551	7.42895e-08
	rs12156128	8	128507191	G	C	0.37	0.889635	4.74094e-08
	rs55903116	8	128510211	G	A	0.3648	0.890296	6.42423e-08
	rs4599773	8	128510424	C	G	0.495	1.11149	2.10183e-07
	rs12545487	8	128511292	G	A	0.3647	0.890178	6.19651e-08
	rs6981321	8	128513305	C	G	0.275	1.15804	2.93988e-11
	rs72714555	8	128513780	C	A	0.0863	0.773541	2.87647e-10
	rs35385035	8	128514398	G	A	0.3713	0.888142	2.85128e-08
	rs34561884	8	128515051	C	G	0.3697	0.884996	1.21142e-08
	rs35774048	8	128515210	T	A	0.3701	0.88562	1.437e-08
	rs11393128	8	128515775	A	AT	0.0994	1.36433	9.20708e-25
	rs7832031	8	128516952	A	G	0.1003	1.36144	1.05524e-24
	rs4242382	8	128517573	A	G	0.101	1.35691	2.69528e-24
	rs4314621	8	128518015	G	A	0.1005	1.36134	9.91208e-25
	rs4242384	8	128518554	C	A	0.1005	1.36183	8.47579e-25
	rs9297759	8	128519171	A	C	0.1005	1.36185	8.42707e-25
	rs7812429	8	128520173	A	G	0.1004	1.3611	1.10733e-24
	rs7812894	8	128520479	A	T	0.1005	1.36178	8.58763e-25
	rs10099413	8	128522063	T	C	0.1329	1.27067	3.40593e-18
	rs7814837	8	128522202	T	G	0.1002	1.36231	9.28566e-25
	8:128522584_GA_G	8	128522584	GA	G	0.1328	1.27067	3.68276e-18
	rs10088308	8	128522914	C	T	0.1329	1.26984	4.39453e-18
	rs9297760	8	128523172	A	G	0.1329	1.27087	3.2279e-18
	rs35907927	8	128523285	A	G	0.3543	0.882539	1.48855e-08
	rs752762264	8	128524216	AC	A	0.1324	1.26978	5.38392e-18
	rs7841251	8	128524321	G	A	0.147	1.23732	1.55223e-15
	rs7824868	8	128524414	T	C	0.1035	1.35302	4.77341e-24
	rs7017300	8	128525268	C	A	0.1328	1.2715	2.77263e-18
	rs72550836	8	128525336	C	T	0.024	1.41262	1.70197e-09
	rs12547874	8	128525632	A	T	0.2824	1.15119	1.58091e-10
	rs7004374	8	128525985	C	T	0.372	0.886432	2.41007e-08
	rs4582524	8	128528435	G	C	0.0993	1.37634	2.34794e-26
	rs4641026	8	128528533	G	A	0.1189	1.3004	3.08906e-20
	rs4498506	8	128529033	A	T	0.1192	1.29718	6.44021e-20
	rs4297007	8	128529116	G	A	0.1191	1.29821	5.06929e-20
	rs4242385	8	128529229	G	T	0.1191	1.29793	5.45214e-20
	rs11992171	8	128529933	C	A	0.1334	1.25393	1.92739e-16
	rs13255059	8	128530616	A	G	0.0994	1.37665	1.93402e-26
	rs13265719	8	128531028	C	T	0.37	0.882306	7.05919e-09
	rs755393065	8	128531427	TATG	T	0.1188	1.30166	2.75982e-20
	rs11986220	8	128531689	A	T	0.0993	1.3746	3.77679e-26
	rs11988857	8	128531873	G	A	0.1183	1.29383	2.47267e-19
	rs10090154	8	128532137	T	C	0.0989	1.37107	1.52687e-25
	rs4515512	8	128532399	A	G	0.0987	1.36915	3.06846e-25
	rs7824776	8	128533442	C	T	0.1	1.35331	1.25547e-23
	rs7843031	8	128533473	T	C	0.1	1.35271	1.51215e-23
	rs4645527	8	128533993	G	A	0.1197	1.27607	2.05076e-17
	rs755414831	8	128534115	ACAAAT	A	0.1196	1.26959	1.27046e-16
	rs4599771	8	128534230	G	A	0.1197	1.27532	2.43954e-17
	rs4531012	8	128534361	G	A	0.1198	1.27418	3.26732e-17
	rs9656967	8	128534587	T	A	0.1199	1.27514	2.35828e-17
	rs9656816	8	128534654	G	A	0.085	1.3588	3.11561e-21
	rs12548153	8	128534692	C	T	0.3649	0.88056	4.53384e-09
	rs12545648	8	128534755	C	T	0.1011	1.33758	5.92525e-22
	rs7005132	8	128535635	A	G	0.1005	1.34324	1.63691e-22
	rs13264091	8	128536454	G	T	0.3635	0.877234	1.48363e-09
	rs12542685	8	128537583	T	A	0.4138	0.881314	1.68735e-09
	rs34774614	8	128538029	TG	T	0.3635	0.877311	1.40656e-09
	rs8180905	8	128538824	A	G	0.1017	1.32991	2.87119e-21
	rs59732923	8	128539183	C	T	0.3605	0.880008	3.16925e-09
	rs146822939	8	128539228	CT	C	0.3601	0.879705	2.96489e-09
	rs7837688	8	128539360	T	G	0.1016	1.32906	3.47589e-21
	rs13256658	8	128539461	T	C	0.3928	0.877723	9.5458e-10
	rs35902790	8	128539523	G	A	0.3607	0.880997	4.13088e-09
	rs34854154	8	128540005	C	A	0.3604	0.879486	2.68995e-09
	rs12549761	8	128540776	G	C	0.1219	0.785687	1.27473e-12
	rs4242386	8	128541093	C	T	0.1164	1.29805	2.74089e-19
	rs58511485	8	131869970	T	A	0.4863	1.09611	7.83385e-06
	rs12549142	8	131871971	A	G	0.4862	1.09656	7.06105e-06
	rs976267	8	131883605	G	C	0.3644	1.11583	1.62767e-07
	rs976266	8	131883786	T	C	0.3644	1.11685	1.27639e-07
	rs2217826	8	131883848	T	A	0.3646	1.11655	1.35959e-07
	rs2917050	8	131885466	G	C	0.3654	1.11697	1.19887e-07
	rs7814878	8	131886541	A	G	0.3644	1.11909	7.28446e-08
	rs11407452	8	131896300	T	TC	0.3495	1.11076	5.82389e-07
	rs4128982	8	131897082	A	G	0.3492	1.11015	6.37468e-07
	rs4736717	8	131898793	A	G	0.3392	1.10364	3.04119e-06
	rs10759222	9	110056739	A	G	0.4648	1.09554	7.41262e-06
	rs10816486	9	110059297	G	T	0.4662	1.09599	6.73792e-06
	rs10816487	9	110059818	C	T	0.4662	1.0959	6.86817e-06
	rs2147072	9	110060155	G	A	0.4663	1.09573	7.09905e-06
	rs10739242	9	110130867	T	C	0.1308	1.13589	9.81826e-06
	rs10739243	9	110130919	C	T	0.1322	1.14336	2.76392e-06
	rs1417603	9	110131422	C	A	0.131	1.13597	9.65967e-06
	rs73554552	9	135861502	A	C	0.0594	0.804059	4.94479e-06
	rs113797742	10	1696053	A	G	0.0303	1.28402	2.57467e-06
	rs72777946	10	15465440	A	G	0.0108	1.45327	5.91359e-06
	rs2611491	10	51489393	T	G	0.3884	1.12939	8.68161e-09
	10:51489577_TCCTGGCCCCCGCTCC_T	10	51489577	TCCTGGCCCCCGCTCC	T	0.4259	1.12302	1.6412e-08
	rs12783102	10	51489667	C	T	0.4243	1.12548	7.99407e-09
	rs28451380	10	51489780	C	G	0.3884	1.14393	1.06547e-10
	rs4935090	10	51491125	T	A	0.4244	1.12542	7.83102e-09
	10:51491280_TAGA_T	10	51491280	T	TAGA	0.4246	1.12465	9.74383e-09
	rs12781411	10	51491589	T	C	0.3862	1.14294	1.17129e-10
	rs10825187	10	51491927	T	G	0.4246	1.12518	8.28326e-09
	rs2926493	10	51492131	G	A	0.4253	1.12123	2.29149e-08
	rs4278470	10	51492713	A	C	0.4253	1.12265	1.53577e-08
	rs11591637	10	51493566	A	G	0.4245	1.12442	9.9922e-09
	rs11004221	10	51495110	A	G	0.4245	1.1242	1.05244e-08
	rs11004246	10	51495349	C	T	0.3861	1.14222	1.40624e-10
	rs75228762	10	51495683	CCT	C	0.4252	1.12619	6.30341e-09
	rs11004324	10	51496623	G	T	0.3863	1.14146	1.71951e-10
	rs2843562	10	51496796	C	T	0.4257	1.12281	1.41003e-08
	rs782069768	10	51497155	C	CT	0.3859	1.14293	1.17668e-10
	rs11004409	10	51498019	C	G	0.4872	1.15181	5.04248e-12
	rs11004415	10	51498181	A	G	0.4873	1.15272	3.85334e-12
	rs11004422	10	51498336	G	A	0.4874	1.1526	3.97971e-12
	rs11004435	10	51498493	A	C	0.4871	1.15059	7.41745e-12
	rs11599333	10	51499655	C	A	0.4873	1.15323	3.32122e-12
	rs11004584	10	51500088	G	T	0.488	1.1531	3.51851e-12
	rs2611502	10	51500301	A	G	0.4881	1.15249	4.17368e-12
	rs12763717	10	51500874	G	C	0.4871	1.15287	3.7447e-12
	rs782553236	10	51501276	CA	C	0.4885	1.15234	4.91043e-12
	rs67289834	10	51501304	T	C	0.4493	1.16839	3.18033e-14
	rs782811072	10	51501963	A	AGTT	0.4488	1.16528	9.91391e-14
	rs56244335	10	51502436	A	T	0.4888	1.15316	3.36801e-12
	rs57858801	10	51502574	T	A	0.4876	1.15298	3.41514e-12
	rs113082846	10	51502802	G	C	0.4881	1.1529	3.4626e-12
	rs2611475	10	51503178	G	A	0.488	1.15335	3.05617e-12
	rs7071471	10	51503335	T	C	0.4494	1.16745	4.2146e-14
	rs7090326	10	51503375	T	A	0.4876	1.15321	3.24053e-12
	rs2611471	10	51503559	G	C	0.488	1.15317	3.20183e-12
	rs12412140	10	51503977	C	T	0.4876	1.15287	3.53457e-12
	rs4935573	10	51504385	G	A	0.4875	1.15282	3.62772e-12
	rs745180	10	51504493	C	A	0.4874	1.15432	2.29065e-12
	rs2337711	10	51504604	T	C	0.4488	1.16984	1.98941e-14
	rs2012677	10	51504797	T	A	0.4878	1.15404	2.47468e-12
	rs10763193	10	51504938	A	G	0.4874	1.15299	3.42247e-12
	rs34974181	10	51505000	CA	C	0.4478	1.16658	6.79208e-14
	rs898343	10	51505403	G	A	0.4875	1.15312	3.26528e-12
	rs4448631	10	51506284	T	C	0.4874	1.15409	2.42604e-12
	rs2125771	10	51506957	C	T	0.4878	1.15414	2.3731e-12
	rs10825587	10	51509258	T	C	0.4477	1.16943	2.59319e-14
	rs10763256	10	51509408	A	C	0.4495	1.17111	1.29472e-14
	rs61847060	10	51510203	A	G	0.4489	1.17151	1.16245e-14
	rs11005075	10	51510482	G	A	0.4878	1.15633	1.24025e-12
	rs10825652	10	51510761	A	G	0.4495	1.1712	1.24768e-14
	rs11005089	10	51510813	A	C	0.4495	1.1712	1.24761e-14
	rs2843560	10	51512129	G	C	0.4875	1.15482	1.8941e-12
	rs2262569	10	51513871	T	C	0.4875	1.15475	1.93886e-12
	rs2125770	10	51514824	T	C	0.4875	1.15485	1.88536e-12
	rs2611513	10	51515457	C	T	0.449	1.16812	3.01928e-14
	rs2611512	10	51515534	A	G	0.4878	1.15348	2.78507e-12
	rs2611509	10	51516252	G	A	0.4568	1.16444	9.82883e-14
	rs2843556	10	51516299	G	T	0.4548	1.16139	3.13928e-13
	rs2926494	10	51517356	T	C	0.4522	1.16666	5.70858e-14
	rs2611508	10	51518047	T	A	0.4522	1.1674	4.50177e-14
	10:51518083_TA_T	10	51518083	TA	T	0.4526	1.16794	4.2887e-14
	rs2611507	10	51518673	T	C	0.457	1.16446	9.04646e-14
	rs2843546	10	51518688	A	C	0.4574	1.16338	1.27205e-13
	rs2611506	10	51518787	C	T	0.4565	1.16513	6.88603e-14
	rs2611505	10	51518906	T	G	0.4566	1.16564	7.73692e-14
	rs2611504	10	51518910	G	A	0.4571	1.16386	1.05837e-13
	rs57263518	10	51519154	A	G	0.4566	1.16542	6.319e-14
	rs2843547	10	51519358	A	G	0.4492	1.16889	2.22547e-14
	rs2611486	10	51519516	G	A	0.4572	1.16429	8.92196e-14
	rs3101227	10	51520203	C	A	0.4474	1.17122	1.0545e-14
	rs2843549	10	51521247	C	A	0.4489	1.16901	1.77976e-14
	rs2843550	10	51521452	C	T	0.4489	1.16946	1.52039e-14
	rs2249986	10	51521684	T	G	0.4573	1.16645	4.01884e-14
	rs2843551	10	51521945	C	A	0.4492	1.1734	4.00731e-15
	rs7088225	10	51522120	C	T	0.4489	1.17274	5.15386e-15
	rs7077830	10	51522276	G	C	0.4485	1.17412	3.37357e-15
	rs1585378	10	51523213	A	T	0.4571	1.16981	1.22857e-14
	rs2843554	10	51523861	G	T	0.4487	1.17378	3.2634e-15
	rs2843555	10	51524274	C	T	0.4572	1.16918	1.55014e-14
	rs2611489	10	51524889	G	A	0.4489	1.17342	3.61952e-15
	rs3123078	10	51524971	C	T	0.4489	1.1734	3.6506e-15
	rs4935162	10	51525699	G	C	0.449	1.17514	2.11029e-15
	rs7081532	10	51526093	A	G	0.4488	1.17552	1.87925e-15
	rs10826075	10	51527370	G	C	0.2506	1.11522	2.45016e-06
	rs7915602	10	51528656	A	G	0.449	1.17548	1.90017e-15
	rs7896156	10	51529379	A	G	0.4567	1.17083	8.44135e-15
	rs7896437	10	51529593	A	C	0.449	1.17399	3.02317e-15
	rs6481329	10	51529746	G	A	0.4567	1.17089	8.2734e-15
	rs4554834	10	51530146	A	C	0.4567	1.17087	8.33367e-15
	rs10826125	10	51530505	G	A	0.4568	1.17068	8.92935e-15
	rs10826127	10	51530757	G	A	0.4571	1.17008	1.08799e-14
	rs4486572	10	51531805	A	G	0.4489	1.17377	3.37523e-15
	rs4581397	10	51532367	A	G	0.4509	1.17367	3.7944e-15
	rs7920517	10	51532621	G	A	0.4593	1.16928	1.58309e-14
	rs4630241	10	51532751	G	A	0.4593	1.16938	1.54755e-14
	rs9787697	10	51533376	C	T	0.4593	1.16938	1.56799e-14
	rs10763534	10	51534920	C	T	0.4591	1.17097	9.78136e-15
	rs10763536	10	51535801	G	A	0.451	1.17526	2.39779e-15
	rs10763538	10	51535857	A	G	0.4505	1.1762	1.75686e-15
	rs10763539	10	51535931	T	C	0.4624	1.1698	2.09819e-14
	rs10826181	10	51535992	C	T	0.465	1.16812	4.36383e-14
	rs10763546	10	51536399	C	G	0.4591	1.17127	8.95868e-15
	rs4131357	10	51537292	C	A	0.4591	1.17127	8.97478e-15
	rs7914347	10	51537431	C	T	0.459	1.17097	1.00515e-14
	rs7911198	10	51537475	G	A	0.4516	1.17405	3.63419e-15
	rs4463804	10	51537653	T	C	0.4583	1.17309	4.91507e-15
	rs10763567	10	51538169	A	C	0.4506	1.17598	1.94148e-15
	rs11006207	10	51538176	T	C	0.459	1.17088	1.03458e-14
	rs10763576	10	51538813	A	T	0.4583	1.17323	4.70086e-15
	rs11006223	10	51538915	G	T	0.4591	1.17135	8.78609e-15
	rs11593361	10	51539156	A	G	0.4586	1.17232	6.28936e-15
	rs10826227	10	51539256	T	C	0.4615	1.16927	2.29802e-14
	rs78865546	10	51539259	C	A	0.4624	1.16714	4.56893e-14
	rs28416634	10	51539271	G	A	0.4622	1.16794	3.45606e-14
	rs201507824	10	51539745	AC	A	0.4587	1.17081	1.11519e-14
	rs10763588	10	51539762	G	T	0.4591	1.17184	7.4376e-15
	rs11006274	10	51540291	T	C	0.4509	1.17654	1.56814e-15
	rs4315013	10	51540860	G	A	0.4603	1.16895	2.12245e-14
	rs4630243	10	51540867	T	C	0.4604	1.16915	1.98549e-14
	rs4512771	10	51540906	C	A	0.451	1.17585	2.00498e-15
	rs4306255	10	51542444	A	G	0.4349	1.15694	8.14235e-13
	rs7070301	10	51543070	T	G	0.4349	1.15783	6.14239e-13
	rs4631830	10	51543344	C	T	0.4276	1.16162	1.93651e-13
	rs7075009	10	51544143	T	G	0.4593	1.16945	1.43049e-14
	rs7098889	10	51544475	C	T	0.4591	1.16836	2.55156e-14
	rs4304716	10	51544587	A	G	0.4269	1.15979	4.19902e-13
	rs782331528	10	51544680	CAAAT	C	0.4588	1.16651	5.3427e-14
	rs7477953	10	51544692	G	A	0.4591	1.16809	2.76997e-14
	rs6481462	10	51545028	G	A	0.4269	1.1595	4.71301e-13
	rs11006462	10	51545813	G	A	0.459	1.16892	2.15116e-14
	rs11006489	10	51546336	A	G	0.4264	1.16116	2.85231e-13
	rs34073986	10	51547002	CA	C	0.4262	1.15763	9.70779e-13
	rs7075697	10	51547371	C	G	0.4263	1.16294	1.65199e-13
	rs12770171	10	51549314	T	C	0.1964	1.13409	3.3273e-07
	rs10993994	10	51549496	T	C	0.3891	1.19504	3.53938e-18
	rs141885962	10	66791343	C	A	0.0162	1.41507	3.89443e-07
	rs149867067	10	66806884	C	T	0.0163	1.42519	1.87098e-07
	rs10822493	10	67086678	G	A	0.2729	1.10608	8.19157e-06
	rs10822494	10	67086843	A	T	0.2732	1.1108	3.28905e-06
	rs117329153	10	67305460	G	A	0.0141	1.41586	2.90177e-06
	rs10786774	10	105644323	G	C	0.0943	1.15715	8.92e-06
	rs34379047	10	105644473	T	A	0.0943	1.15812	7.846e-06
	rs11598840	10	105645181	A	G	0.0944	1.1567	9.4238e-06
	rs11597399	10	105649752	T	C	0.0945	1.15889	6.92412e-06
	rs35007589	10	105655228	T	C	0.0947	1.15908	6.58847e-06
	rs2984131	10	105658088	C	T	0.0947	1.15813	7.39282e-06
	rs2995264	10	105668843	G	A	0.0947	1.15808	7.4343e-06
	rs2488000	10	105671109	T	G	0.0954	1.15562	9.66928e-06
	rs2756116	10	105671804	T	C	0.0955	1.15557	9.63526e-06
	rs2475218	10	105672015	C	T	0.0955	1.15551	9.70806e-06
	rs111911316	10	123480380	C	G	0.0108	1.47764	2.23834e-06
	rs146569428	11	2199686	A	G	0.1995	1.13804	1.70773e-07
	rs11043003	11	2203154	C	T	0.2365	1.11028	9.41015e-06
	rs370796077	11	2204322	TTTTGTTTG	T	0.1708	1.1324	2.60087e-06
	rs7129483	11	2204717	T	C	0.2365	1.12001	1.42681e-06
	rs7108915	11	2204726	C	T	0.2371	1.12004	1.40038e-06
	rs7951222	11	2205245	T	C	0.2376	1.12023	1.29883e-06
	rs11043016	11	2206027	C	T	0.2363	1.12197	9.66812e-07
	rs11564708	11	2206326	G	C	0.2	1.15348	6.61174e-09
	rs11564707	11	2206387	G	C	0.2373	1.12277	7.82564e-07
	rs72853920	11	2206429	C	T	0.2001	1.1522	8.72729e-09
	rs72853921	11	2206651	C	T	0.2373	1.12373	6.41075e-07
	rs11564706	11	2206829	C	T	0.2374	1.12535	4.53251e-07
	rs11564705	11	2207046	C	T	0.2376	1.1233	6.71296e-07
	rs67110785	11	2207905	C	G	0.2354	1.12632	3.79985e-07
	rs56377341	11	2208668	T	C	0.1965	1.1607	1.45363e-09
	rs12418303	11	2209413	A	G	0.1966	1.16373	7.18849e-10
	rs12419444	11	2209658	T	C	0.1963	1.16541	4.99746e-10
	rs10840516	11	2209967	A	G	0.2338	1.13212	1.13456e-07
	rs113945618	11	2210658	G	A	0.2307	1.13699	4.27636e-08
	rs67225004	11	2211162	A	G	0.2279	1.13805	3.85242e-08
	rs67957462	11	2212448	A	G	0.2717	1.10782	4.51725e-06
	rs68037604	11	2212487	T	G	0.2718	1.10745	4.85565e-06
	rs76361611	11	2212584	G	A	0.2717	1.10665	5.68867e-06
	rs113607956	11	2212723	AG	A	0.2718	1.10706	5.25591e-06
	rs7110836	11	2212765	A	C	0.272	1.10772	4.52955e-06
	rs117520198	11	2212843	A	G	0.1951	1.16219	1.02219e-09
	rs7129293	11	2212858	T	G	0.272	1.10776	4.4871e-06
	rs7111341	11	2213166	T	C	0.2719	1.1094	3.26721e-06
	rs7121197	11	2213258	C	T	0.2718	1.10821	4.13064e-06
	rs11564701	11	2213492	C	G	0.271	1.10745	4.94278e-06
	rs11564700	11	2213579	G	C	0.271	1.10754	4.85497e-06
	rs559406191	11	2213646	GC	G	0.2712	1.10615	6.41769e-06
	rs11564696	11	2213694	G	C	0.2708	1.10798	4.49565e-06
	rs11564695	11	2213900	AC	A	0.2709	1.10607	6.59502e-06
	rs60042129	11	2214016	A	G	0.2706	1.10836	4.20281e-06
	rs11564691	11	2214039	G	T	0.2714	1.10817	4.32241e-06
	rs7937915	11	2214388	G	C	0.271	1.1079	4.56864e-06
	rs7947138	11	2214467	C	T	0.2706	1.10716	5.32586e-06
	rs7125284	11	2214640	T	A	0.195	1.16194	1.10676e-09
	rs7107385	11	2214804	A	G	0.1949	1.16439	6.39794e-10
	rs7107390	11	2214811	C	G	0.2706	1.10857	4.04627e-06
	rs7107784	11	2215089	G	A	0.2873	1.10722	3.67603e-06
	rs12419346	11	2217111	C	G	0.2001	1.15499	4.67698e-09
	rs12419367	11	2217280	A	G	0.1999	1.15865	2.10796e-09
	rs72853948	11	2219937	A	G	0.2051	1.14904	1.42709e-08
	rs4075003	11	2220304	A	G	0.2003	1.15199	9.15634e-09
	rs72853954	11	2221765	C	T	0.1993	1.15727	3.03122e-09
	rs72853960	11	2223264	T	G	0.199	1.15927	1.98926e-09
	rs73407554	11	2224175	G	C	0.1992	1.15874	2.19881e-09
	rs72853963	11	2224664	A	G	0.1793	1.16686	1.37105e-09
	rs10743176	11	2225626	T	C	0.1778	1.17058	6.81766e-10
	rs71029115	11	2225709	A	AC	0.176	1.16818	1.87535e-09
	rs71455920	11	2226789	A	C	0.1776	1.1752	2.97274e-10
	rs62650858	11	2226905	C	T	0.1781	1.17127	5.51156e-10
	11:2226968_TC_T	11	2226968	T	TC	0.1622	1.1771	1.16915e-09
	rs62636241	11	2227193	C	G	0.1795	1.17534	2.75133e-10
	rs10840584	11	2228618	T	C	0.1802	1.17103	4.94837e-10
	rs7114418	11	2228709	G	A	0.2655	1.11362	1.86657e-06
	11:2228870_GGTCTGGGA_G	11	2228870	GGTCTGGGA	G	0.1845	1.17889	1.14237e-10
	rs7126629	11	2228952	C	A	0.1803	1.17139	4.49981e-10
	rs7114836	11	2229012	G	A	0.1803	1.17122	4.67029e-10
	rs7126857	11	2229111	C	T	0.1803	1.17095	4.95739e-10
	rs7127162	11	2229360	C	T	0.1807	1.17407	2.23607e-10
	rs7115232	11	2229361	G	A	0.2659	1.11575	1.1591e-06
	rs10743180	11	2229573	G	T	0.1807	1.17502	1.76422e-10
	rs10743181	11	2229759	A	G	0.1563	1.16079	2.50629e-08
	rs10743182	11	2229782	C	T	0.1566	1.16346	1.43613e-08
	rs4077456	11	2230152	A	G	0.1876	1.16792	5.54134e-10
	11:2230210_AG_A	11	2230210	AG	A	0.1876	1.16739	6.14136e-10
	rs4077457	11	2230354	T	C	0.1879	1.16425	1.07821e-09
	rs7481129	11	2230460	A	C	0.1878	1.16391	1.18317e-09
	rs4076054	11	2231341	G	A	0.1872	1.16885	3.90566e-10
	rs7395734	11	2231694	C	T	0.1871	1.16846	4.29155e-10
	rs6578999	11	2231774	G	T	0.187	1.16867	4.15735e-10
	rs6579000	11	2232042	C	T	0.1871	1.16786	4.9201e-10
	rs6579001	11	2232056	A	G	0.1871	1.16824	4.52926e-10
	rs6579002	11	2232229	A	G	0.1871	1.16962	3.26336e-10
	rs7123180	11	2232272	A	G	0.1872	1.17085	2.46118e-10
	rs6579003	11	2232310	A	C	0.1873	1.17023	2.82742e-10
	rs7123299	11	2232344	A	G	0.1873	1.17038	2.75487e-10
	rs7123312	11	2232359	A	G	0.1873	1.16985	3.06149e-10
	rs7123418	11	2232378	A	C	0.1873	1.16989	3.03657e-10
	rs11043132	11	2232624	T	C	0.1874	1.1679	4.52822e-10
	rs11043133	11	2232665	G	A	0.1874	1.16789	4.54302e-10
	rs11043134	11	2232682	T	C	0.1872	1.17029	3.27257e-10
	rs11043135	11	2232696	A	C	0.1874	1.16663	6.05863e-10
	rs11603101	11	2232814	C	T	0.1874	1.16638	6.40073e-10
	rs7121039	11	2232911	C	G	0.1875	1.1663	6.54071e-10
	rs7109219	11	2233041	G	A	0.2725	1.10843	3.92278e-06
	rs7109474	11	2233219	G	A	0.1872	1.16601	7.16815e-10
	rs7121452	11	2233234	C	T	0.1874	1.16573	7.51898e-10
	rs7127599	11	2233365	A	G	0.1874	1.16703	5.59566e-10
	rs7109777	11	2233451	G	A	0.2726	1.10901	3.48581e-06
	rs66754298	11	2233485	C	G	0.1874	1.16639	6.42739e-10
	11:2233495_CAAA_C	11	2233495	CAAA	C	0.1874	1.1663	6.54657e-10
	rs67186729	11	2233549	T	C	0.2726	1.10897	3.51531e-06
	rs7127900	11	2233574	A	G	0.1876	1.16458	9.70766e-10
	rs7112959	11	2233609	G	A	0.2729	1.11189	2.02804e-06
	rs7125026	11	2233617	C	T	0.2729	1.11089	2.47828e-06
	rs67379609	11	2233630	C	T	0.2728	1.10987	3.04132e-06
	rs71455921	11	2233635	A	C	0.2728	1.10987	3.04132e-06
	rs10840603	11	2233797	A	G	0.1874	1.16246	1.58206e-09
	rs11043140	11	2233951	T	C	0.2726	1.10671	5.5574e-06
	rs11043142	11	2234042	A	G	0.2727	1.10642	5.84913e-06
	rs11043143	11	2234093	T	C	0.1872	1.16292	1.46453e-09
	rs11043147	11	2234169	G	C	0.2724	1.10583	6.67932e-06
	rs10840606	11	2234690	G	A	0.1736	1.1908	1.519e-11
	rs17248845	11	2280751	A	G	0.0954	1.16459	3.12574e-06
	rs61881056	11	68873309	T	C	0.4068	1.1325	2.68429e-09
	rs12788508	11	68873324	T	C	0.4068	1.13342	2.09181e-09
	rs11228501	11	68874540	T	C	0.4044	1.13778	6.61139e-10
	rs10896429	11	68876160	A	G	0.4067	1.13312	1.90416e-09
	rs3018690	11	68882926	T	C	0.4313	1.10585	1.02812e-06
	rs2924545	11	68883281	A	G	0.4285	1.10692	7.67366e-07
	rs7932023	11	68885278	A	G	0.436	1.10955	3.5831e-07
	rs7950146	11	68885647	A	T	0.4523	1.12203	1.65725e-08
	rs930788	11	68886179	T	C	0.4517	1.12106	2.08746e-08
	11:68887382_CT_C	11	68887382	C	CT	0.4512	1.12005	3.23312e-08
	rs10896432	11	68888049	A	G	0.4479	1.09971	4.35708e-06
	rs11388098	11	68888385	TG	T	0.4349	1.10196	2.61909e-06
	rs3019781	11	68888456	T	C	0.4343	1.09679	6.97157e-06
	rs10896433	11	68888930	G	A	0.4348	1.09844	4.8609e-06
	rs11228506	11	68889182	A	G	0.4352	1.09814	5.21935e-06
	rs2924552	11	68889367	T	C	0.3987	1.09603	9.54133e-06
	rs2924553	11	68889390	A	T	0.3986	1.09584	9.9962e-06
	rs10896437	11	68903465	C	G	0.3014	1.12568	6.36718e-08
	rs11228517	11	68904240	G	A	0.4493	1.11352	1.55643e-07
	rs10896438	11	68906570	G	T	0.3051	1.1482	1.67932e-10
	rs7928319	11	68907002	A	G	0.2945	1.137	4.3954e-09
	rs6591373	11	68907274	G	C	0.3047	1.14704	2.29627e-10
	rs34662054	11	68908815	C	G	0.299	1.14624	3.12608e-10
	rs7126281	11	68910223	G	C	0.2888	1.13824	3.57401e-09
	rs2924540	11	68910579	C	T	0.3653	1.14271	1.56037e-10
	rs2924538	11	68910854	C	T	0.3052	1.1502	9.19899e-11
	rs11228521	11	68915045	T	C	0.2888	1.13715	4.55471e-09
	rs56157419	11	68915341	T	C	0.3844	0.90737	4.55689e-06
	rs10896439	11	68915362	T	C	0.2993	1.14696	2.42634e-10
	rs12794032	11	68916901	A	G	0.2992	1.14714	2.29086e-10
	rs12796066	11	68918556	C	T	0.3588	1.13984	3.30208e-10
	rs7104354	11	68919489	T	C	0.2995	1.1449	4.01566e-10
	rs10792025	11	68921211	T	C	0.3574	1.14013	3.16265e-10
	rs2924525	11	68922244	T	C	0.3577	1.14	3.31469e-10
	rs12798031	11	68922450	T	G	0.2983	1.14664	2.61071e-10
	rs10792026	11	68923241	G	A	0.3576	1.14042	2.93227e-10
	rs3019751	11	68923597	C	T	0.4872	0.891482	1.82443e-08
	rs3019750	11	68923933	C	T	0.3882	0.904054	1.84933e-06
	rs2924523	11	68924341	A	C	0.2892	1.11029	2.36633e-06
	rs3019749	11	68924679	C	T	0.4629	1.10989	3.04158e-07
	rs7929203	11	68924739	T	C	0.2795	1.14434	1.06546e-09
	rs3019748	11	68924996	A	G	0.39	1.09867	6.52003e-06
	rs12418948	11	68926522	T	C	0.2973	1.14573	3.14697e-10
	rs2924528	11	68926593	C	T	0.3999	1.13971	1.99799e-10
	rs3750970	11	68927048	C	T	0.3999	1.13982	1.92559e-10
	rs12418451	11	68935419	A	G	0.2961	1.14451	5.15643e-10
	rs4488206	11	68936494	A	C	0.2996	0.899371	3.54391e-06
	rs34124807	11	68939916	GT	G	0.2954	1.14692	3.52711e-10
	rs56005939	11	68943332	A	G	0.3595	0.892889	1.77659e-07
	rs66592032	11	68944357	A	G	0.2921	1.15469	4.35917e-11
	rs4930657	11	68946361	G	C	0.455	0.909161	4.27019e-06
	rs112495431	11	68946547	G	GGAAA	0.4518	0.908829	4.83916e-06
	rs12420758	11	68946691	A	G	0.2922	1.15178	9.6662e-11
	rs12420735	11	68946724	C	G	0.4523	0.910046	5.47189e-06
	rs12417953	11	68946858	A	G	0.4546	0.90836	3.52125e-06
	rs12362872	11	68947328	G	C	0.4818	1.10944	3.93497e-07
	rs9651718	11	68947543	C	G	0.2945	1.14633	3.79068e-10
	rs10750844	11	68948043	C	A	0.4854	1.11421	1.21732e-07
	rs4930268	11	68948691	G	C	0.487	1.11231	1.91015e-07
	rs4930659	11	68949606	G	T	0.487	1.11257	1.78746e-07
	rs4930660	11	68949736	C	T	0.487	1.11266	1.74676e-07
	rs7128814	11	68953054	G	A	0.424	0.889686	2.06582e-08
	rs10896441	11	68953908	G	A	0.4242	0.890042	2.32618e-08
	rs11228551	11	68954994	A	T	0.2998	1.15142	8.6515e-11
	rs12809032	11	68957110	T	C	0.2998	1.15039	1.08839e-10
	rs4495899	11	68958660	G	T	0.4839	1.1131	1.30015e-07
	rs12800787	11	68959319	C	T	0.3003	1.15066	9.94824e-11
	rs4072598	11	68959689	C	A	0.4854	1.11061	2.38216e-07
	rs11228553	11	68960184	G	T	0.3002	1.15	1.22668e-10
	rs10896442	11	68960213	A	G	0.4832	1.11319	1.30283e-07
	rs12223972	11	68960391	G	A	0.3002	1.14879	1.69685e-10
	rs55814684	11	68964137	C	T	0.2977	1.15503	4.94991e-11
	rs10896444	11	68967247	A	C	0.3834	0.881675	2.99173e-09
	rs10896445	11	68967641	T	C	0.3837	0.879185	1.32236e-09
	rs10792030	11	68968815	G	A	0.4646	1.12219	2.72083e-08
	rs7927331	11	68972524	A	G	0.3806	0.860662	4.99109e-12
	rs7930375	11	68972657	C	G	0.4954	0.87569	1.07663e-10
	rs7945442	11	68972747	T	C	0.3912	0.862278	4.98719e-12
	rs9783278	11	68972975	A	C	0.391	0.860115	2.26474e-12
	rs9783279	11	68972992	A	C	0.3909	0.861032	3.1792e-12
	rs9783280	11	68973036	A	G	0.391	0.861943	4.41063e-12
	rs4255548	11	68973970	A	G	0.3884	0.855029	3.2329e-13
	rs12793009	11	68974355	C	T	0.3887	0.85599	4.55868e-13
	rs12793759	11	68974555	A	G	0.1613	1.25995	2.93299e-19
	rs7117034	11	68975142	T	C	0.2165	1.20797	8.25435e-16
	rs7926098	11	68975524	T	C	0.3856	0.859396	1.78858e-12
	rs12287117	11	68975525	C	G	0.2164	1.20815	7.74622e-16
	rs4495900	11	68976119	T	C	0.3871	0.858557	1.2288e-12
	rs11228562	11	68976171	T	G	0.2165	1.20768	8.71992e-16
	rs10792031	11	68977016	A	G	0.3229	1.16983	1.94727e-13
	rs12418968	11	68977135	T	C	0.2169	1.20657	1.10137e-15
	rs12281017	11	68977501	A	G	0.2178	1.20423	2.01886e-15
	rs12422130	11	68978175	G	A	0.323	1.16782	3.57202e-13
	rs11228565	11	68978580	A	G	0.2169	1.20662	1.06585e-15
	rs4620729	11	68980335	C	A	0.4966	0.871184	1.4324e-11
	rs79485992	11	68980770	T	G	0.0714	1.26876	7.40181e-11
	rs4930668	11	68980828	T	G	0.3885	0.858572	1.10659e-12
	rs10896447	11	68980875	C	A	0.3885	0.858575	1.10849e-12
	rs4265599	11	68981066	T	A	0.3885	0.858419	1.04317e-12
	rs12275055	11	68981359	G	A	0.17	1.26988	2.81968e-21
	rs4451736	11	68982703	A	G	0.4884	0.872648	2.29934e-11
	rs12278923	11	68983561	A	C	0.489	0.871863	1.6716e-11
	rs7939803	11	68983700	T	C	0.4888	0.871793	1.62561e-11
	rs10792032	11	68984602	G	A	0.494	0.87111	1.19338e-11
	rs11421935	11	68984743	A	AG	0.4887	0.872781	2.47912e-11
	rs749225066	11	68985480	GT	G	0.4949	0.872154	1.76787e-11
	rs7929962	11	68985583	C	T	0.4947	0.869735	6.84389e-12
	rs12790802	11	68986495	A	C	0.4891	0.872211	1.87591e-11
	11:68987167_TA_T	11	68987167	T	TA	0.1711	1.27295	9.05451e-22
	rs35024453	11	68987903	CT	C	0.1381	1.26592	7.1449e-18
	rs10792033	11	68989198	G	A	0.4899	0.869688	6.64823e-12
	rs7121816	11	68990295	T	G	0.4949	0.86918	5.14801e-12
	rs763162720	11	68990715	T	TG	0.1712	1.26791	3.41183e-21
	rs7109672	11	68991110	A	G	0.4892	0.870926	1.0866e-11
	rs10896448	11	68991749	G	C	0.495	0.869086	5.00808e-12
	rs12795301	11	68992285	A	C	0.1709	1.26927	2.32591e-21
	rs7122190	11	68993788	C	T	0.4901	0.869989	7.49068e-12
	rs6591374	11	68993832	A	G	0.4949	0.869345	5.50091e-12
	rs7931342	11	68994497	T	G	0.4901	0.869946	7.3634e-12
	rs10896449	11	68994667	A	G	0.494	0.870568	9.55528e-12
	rs7130881	11	68995958	G	A	0.1717	1.26504	8.11615e-21
	rs12362678	11	68996170	C	G	0.4899	0.869909	7.3723e-12
	rs9787877	11	68996509	T	C	0.4946	0.869947	7.06607e-12
	rs11603288	11	68996782	A	G	0.223	0.845028	1.06097e-10
	rs4644650	11	68998118	T	C	0.4889	0.871772	1.5396e-11
	rs201557676	11	68998188	AG	A	0.4939	0.871149	1.22775e-11
	rs4569015	11	68998405	T	C	0.4889	0.871441	1.3801e-11
	rs7950547	11	68998788	T	C	0.387	0.858232	8.85134e-13
	rs11228580	11	69002342	C	T	0.1703	1.26901	3.65622e-21
	rs7925434	11	69002632	T	A	0.3863	0.860208	2.15041e-12
	rs7939250	11	69002950	G	A	0.4941	0.873264	2.98866e-11
	rs12788188	11	69003581	T	A	0.4995	0.874604	6.70941e-11
	rs7106762	11	69003706	T	C	0.4938	0.873046	2.78758e-11
	rs12417087	11	69003979	T	A	0.17	1.2687	4.42663e-21
	rs9667638	11	69004339	T	A	0.4941	0.873824	3.81533e-11
	rs7947353	11	69004983	G	A	0.4939	0.872942	2.74949e-11
	rs10896450	11	69008114	A	G	0.4937	0.873934	3.99953e-11
	rs11228583	11	69009114	G	T	0.494	0.874349	4.75948e-11
	rs12293259	11	69010238	T	G	0.4933	0.871827	2.29574e-11
	rs12799883	11	69010651	T	G	0.4933	0.872384	2.92079e-11
	rs12270641	11	69012244	T	A	0.4934	0.873359	4.72609e-11
	rs34255287	11	69013135	A	G	0.1681	1.25208	2.83621e-18
	rs7127508	11	69014017	C	T	0.4072	1.13872	3.53668e-10
	rs12282656	11	69015728	G	A	0.2427	1.16761	1.71219e-11
	rs10896451	11	69016893	A	C	0.4071	1.13813	4.13523e-10
	rs12293276	11	69019254	A	G	0.2423	1.16988	9.32367e-12
	rs7118966	11	69019272	C	T	0.2428	1.16743	1.792e-11
	rs7102758	11	69019405	G	A	0.4951	1.12412	1.42345e-08
	rs11228588	11	69019969	G	A	0.3574	1.14916	3.52179e-11
	rs12806580	11	69020842	T	C	0.2422	1.16791	1.6179e-11
	rs35349840	11	69020990	AG	A	0.3567	1.1508	2.98345e-11
	rs11228594	11	69023087	A	G	0.2424	1.16443	3.96649e-11
	rs10736673	11	69023497	C	T	0.4075	1.13506	9.19624e-10
	rs7928306	11	69025063	T	C	0.2422	1.16585	2.74984e-11
	rs12792211	11	69025553	A	G	0.2424	1.16484	3.55653e-11
	rs3884627	11	69025799	T	G	0.3174	0.870396	1.114e-09
	rs11228601	11	69029433	C	T	0.358	1.14548	8.99524e-11
	rs12294838	11	69030622	T	C	0.3579	1.14443	1.65031e-10
	rs10750846	11	69038232	C	G	0.3952	1.12189	3.31122e-08
	rs72930277	11	69049014	A	G	0.0571	1.24316	8.94149e-08
	rs11820019	11	69448758	C	T	0.0251	1.3016	4.79547e-06
	rs74606104	11	69448912	A	G	0.0249	1.30268	4.7792e-06
	rs76941912	11	69451864	T	C	0.0255	1.29606	5.7626e-06
	rs144245804	11	69453044	A	G	0.025	1.30002	5.41993e-06
	rs532228592	11	69454255	TG	T	0.0254	1.29713	6.07044e-06
	rs36225073	11	69454276	A	G	0.0251	1.29638	6.9776e-06
	rs3212859	11	69454707	T	G	0.0253	1.31066	2.26412e-06
	rs55911137	11	69456000	C	G	0.0246	1.29602	8.80397e-06
	rs55816909	11	69458430	C	G	0.0255	1.31216	1.89689e-06
	rs3918296	11	69459036	G	C	0.0255	1.31108	2.03905e-06
[truncated: 557 more rows]

## Sheet: S6. EOPC significant
	Table S6. 91 Genome-wide significant variants associated with the risk of EOPC in the Cox proportional hazard model in UK Biobank
	SNP	CHR	Position	Alternative Allele	Reference Allele	MAF	HR	P
	rs61763337	1	5434729	T	A	0.0189	2.84045	9.95524e-06
	rs142172739	1	5438738	C	T	0.0186	3.20161	7.63858e-07
	rs186621414	1	21701563	C	T	0.016	3.03359	4.88417e-06
	rs79183860	1	21708196	A	G	0.0164	3.12807	5.02464e-06
	rs79708505	1	21710461	T	C	0.0162	3.13294	4.86725e-06
	rs192447987	1	21757633	A	C	0.0118	4.04412	2.69466e-07
	rs76410148	1	101330525	G	A	0.0474	2.30296	2.11602e-06
	rs145434284	2	10764283	T	C	0.0177	2.99359	5.00814e-06
	2:71519672_AT_A	2	71519672	A	AT	0.0275	2.79795	2.83353e-06
	2:71574169_AAAAG_A	2	71574169	A	AAAAG	0.0229	2.86551	7.06329e-06
	rs12617927	2	71575413	G	C	0.0231	2.84271	8.31555e-06
	rs145440181	2	84400961	G	A	0.0164	3.55247	3.7285e-07
	rs140795915	3	155818283	G	C	0.0335	2.6617	1.90102e-06
	rs75943024	3	155873990	A	G	0.0387	2.77301	2.00114e-08
	rs55641054	3	155890389	T	A	0.0383	2.76708	2.50814e-08
	3:155920788_GT_G	3	155920788	G	GT	0.0196	3.11823	5.8931e-06
	rs11520515	3	155988649	A	G	0.0428	2.4459	1.16299e-06
	rs76511197	4	18739292	T	C	0.1024	1.80542	9.88018e-06
	4:185428242_CCTG_C	4	185428242	C	CCTG	0.0189	2.96728	4.39836e-06
	rs76716014	4	185915619	C	G	0.0293	2.7963	2.63875e-07
	rs147981303	5	13013881	T	C	0.0168	2.8429	4.35517e-06
	rs145215820	5	157546151	G	T	0.0123	3.29918	8.7418e-06
	rs115789809	5	166310565	T	A	0.0102	5.55043	1.23339e-11
	rs9379861	6	26370616	C	G	0.0112	3.69497	3.69099e-06
	rs12215788	6	67424205	A	G	0.1208	1.89881	6.51831e-07
	rs6900851	6	67521427	G	A	0.1158	1.816	4.5658e-06
	rs779013168	6	67557191	G	GATT	0.0871	1.90697	6.907e-06
	rs62428029	6	107511029	T	C	0.02	3.11663	1.53167e-06
	rs77473611	6	131335347	C	T	0.0103	3.4892	3.97938e-06
	6:151129869_CAG_C	6	151129869	C	CAG	0.0194	3.15968	7.57592e-06
	rs41267049	6	159056593	G	A	0.0135	3.3816	4.76988e-06
	rs186271287	8	18444570	C	T	0.0112	3.39837	5.44358e-06
	rs34949628	8	67438340	A	G	0.0216	3.0012	3.18658e-06
	rs11995298	8	67438434	A	C	0.022	2.98149	3.67652e-06
	rs7839827	8	67443141	T	C	0.0217	2.98861	3.48473e-06
	rs7823762	8	67443231	C	T	0.0217	2.98866	3.4832e-06
	rs6982757	8	67444719	T	A	0.0217	2.9912	3.41959e-06
	8:67445146_TTTAACAAAAA_T	8	67445146	T	TTTAACAAAAA	0.0217	2.98984	3.45317e-06
	rs34346108	8	67450178	T	C	0.0217	2.98791	3.49281e-06
	rs12543076	8	67456582	G	A	0.022	2.95672	4.18388e-06
	rs113200771	8	67457746	CA	C	0.022	2.97932	3.72153e-06
	rs7012434	8	67465588	T	G	0.0217	2.98304	3.42486e-06
	rs34081919	8	123613470	CTTAA	C	0.3942	0.620217	9.52527e-06
	rs1996895	8	123613990	C	T	0.3928	0.612359	7.34462e-06
	rs62542154	9	26777673	T	G	0.0735	1.93539	9.7187e-06
	rs72719518	9	26782318	A	T	0.0761	1.99643	2.69594e-06
	rs62542159	9	26793491	T	G	0.0718	1.93588	8.48664e-06
	rs113647293	9	124155689	T	C	0.0102	4.30408	7.88949e-08
	rs150066380	11	29271460	T	G	0.0106	3.64654	2.69632e-06
	rs143320832	11	78467370	C	G	0.015	3.34712	9.6242e-06
	rs61901949	11	92558378	A	G	0.0166	3.29409	3.94362e-06
	rs11826885	11	117401657	T	C	0.0516	2.14675	6.25852e-06
	rs56198555	11	117404312	T	C	0.0512	2.1611	5.12175e-06
	rs61277802	11	117405785	A	G	0.0514	2.16136	4.09473e-06
	rs1557428	11	123609762	G	C	0.0219	2.70709	6.07532e-06
	rs1939924	11	123611063	C	A	0.022	2.70658	6.10236e-06
	rs138763757	11	123646437	GT	G	0.0214	2.73073	8.70718e-06
	rs181770291	13	22465124	G	A	0.0136	3.30574	8.92259e-06
	rs117686894	13	91597014	T	C	0.0121	4.02916	1.52088e-06
	rs9635490	16	24277597	T	C	0.0118	3.14564	4.97139e-06
	rs75095380	17	31939313	C	G	0.014	3.14869	8.59376e-06
	rs140193461	17	43020554	A	G	0.0343	2.65573	1.22188e-06
	rs9896654	17	49455977	A	G	0.3602	1.6023	3.75216e-06
	rs11868926	17	49459171	G	A	0.3547	1.59399	4.61153e-06
	rs6504716	17	49459493	C	T	0.3599	1.60414	3.52837e-06
	rs12325847	17	49460565	G	A	0.3603	1.60293	3.66744e-06
	rs6504718	17	49482110	A	T	0.3369	1.59432	4.60961e-06
	rs35645551	17	49483681	C	T	0.337	1.59414	4.63159e-06
	rs2159345	17	49485079	G	A	0.337	1.59437	4.60359e-06
	rs8078982	17	49485912	T	G	0.337	1.59418	4.63853e-06
	rs4794247	17	49487114	G	A	0.337	1.59427	4.61609e-06
	rs11869362	17	49488724	C	T	0.3396	1.60153	3.42914e-06
	rs12936572	17	49493954	A	G	0.3399	1.60066	3.35476e-06
	rs80047630	17	49495583	A	G	0.3384	1.60631	2.50525e-06
	17:49495584_AG_A	17	49495584	A	AG	0.3384	1.60631	2.50525e-06
	rs60062733	17	49495585	A	G	0.3383	1.60663	2.47603e-06
	rs60186017	17	49495590	A	T	0.3375	1.59705	3.38971e-06
	rs8081132	17	49496910	C	G	0.3399	1.62319	1.37007e-06
	rs11433867	17	49502211	CG	C	0.337	1.6153	2.03567e-06
	rs9906516	17	49504904	A	G	0.3396	1.61053	2.59028e-06
	rs76677318	18	72445851	G	T	0.0552	2.11912	4.92139e-06
	rs114742743	19	647711	A	G	0.0183	2.97609	4.27835e-06
	rs10626125	20	49479100	ACCTC	A	0.206	1.6931	4.7051e-06
	rs111312993	20	60103558	T	G	0.011	3.58377	8.77296e-06
	rs183694566	21	16263553	C	T	0.0136	3.55295	2.7731e-06
	rs4816813	21	21281535	T	C	0.1635	0.447065	6.28576e-06
	rs9977092	21	21281801	G	A	0.1625	0.435445	4.10691e-06
	rs2825881	21	21282895	T	C	0.1633	0.433675	3.71959e-06
	rs8126667	21	21283591	T	A	0.1625	0.435122	4.02929e-06
	rs8132079	21	21285173	A	T	0.1627	0.435398	4.09359e-06
	rs2155594	21	21293100	A	G	0.1628	0.449336	7.22708e-06

## Sheet: S7. LOPC significant
	Table S7. 2,500 Genome-wide significant variants associated with the risk of LOPC in the Cox proportional hazard model in UK Biobank
	SNP	CHR	Position	Alternative Allele	Reference Allele	MAF	HR	P
	rs146791938	1	13873116	A	G	0.0128	1.41329	9.21121e-06
	rs17391786	1	13874054	C	T	0.0306	1.30501	6.38904e-07
	rs148895247	1	13883902	A	G	0.0132	1.40724	8.72579e-06
	rs3844026	1	83992360	G	A	0.1721	0.871592	2.30475e-06
	rs12133985	1	83992961	C	T	0.1818	0.879373	5.87515e-06
	rs7521543	1	154283249	T	A	0.3716	0.903231	2.9357e-06
	rs7528082	1	154285390	T	A	0.3717	0.901029	1.70336e-06
	rs7528167	1	154285487	G	A	0.3714	0.902804	2.64993e-06
	rs7523757	1	154285494	T	C	0.3754	0.90652	6.3347e-06
	rs7514795	1	154285522	A	G	0.3705	0.904409	3.98002e-06
	rs67597142	1	154286361	T	C	0.3714	0.903262	2.96381e-06
	rs111744661	1	154286615	A	G	0.3725	0.902489	2.39486e-06
	rs6672709	1	154286853	T	C	0.3721	0.900853	1.63902e-06
	rs6666142	1	154287268	A	G	0.3725	0.901171	1.74182e-06
	rs11804746	1	154288352	G	A	0.3718	0.902718	2.61503e-06
	rs551978189	1	154354540	GA	G	0.2948	0.899389	8.07119e-06
	rs4951399	1	204533255	G	A	0.3313	0.904031	9.36834e-06
	rs535687171	1	241096418	T	G	0.0154	1.38274	8.86415e-06
	rs75441492	1	241098493	T	C	0.0276	1.29103	6.03215e-06
	rs11693801	2	43590329	C	T	0.2535	1.11123	6.00797e-06
	rs10179648	2	43808065	C	T	0.3203	1.10251	9.87856e-06
	rs57758828	2	43825637	A	ACTCTTAAG	0.3161	1.10438	8.74427e-06
	rs2539981	2	63104904	T	C	0.4518	0.910611	8.38525e-06
	rs58235267	2	63277843	G	C	0.4898	1.11721	1.59683e-07
	rs112408624	2	63325900	G	C	0.1925	0.883843	7.60832e-06
	rs113620077	2	63328774	T	C	0.1921	0.884235	8.30693e-06
	rs13021322	2	63558590	T	C	0.4302	1.0987	6.66823e-06
	rs11691192	2	63561079	A	C	0.4299	1.09833	7.28586e-06
	rs11685941	2	63561081	T	G	0.4299	1.09773	8.19115e-06
	rs11687645	2	63562369	T	A	0.4312	1.09698	9.48852e-06
	2:63625901_GA_G	2	63625901	G	GA	0.4542	0.908755	6.63182e-06
	rs746314481	2	63658688	G	GA	0.2242	0.888219	5.89001e-06
	rs6705971	2	85761417	C	A	0.4694	0.9116	9.54326e-06
	rs10175792	2	85761654	G	A	0.4694	0.9116	9.54326e-06
	rs10176176	2	85762048	T	A	0.4837	0.910764	8.40522e-06
	rs10179195	2	85762761	G	A	0.4694	0.9111	8.47199e-06
	rs6714157	2	85763274	G	A	0.4694	0.910959	8.20224e-06
	rs6743030	2	85763520	T	C	0.4693	0.911149	8.59556e-06
	rs3755014	2	85764006	T	C	0.4694	0.910608	7.47112e-06
	rs3755015	2	85764041	A	G	0.4694	0.910608	7.47112e-06
	rs1078004	2	85769711	G	C	0.4672	0.909284	5.39613e-06
	rs7605975	2	85772548	T	C	0.4667	0.909415	5.60539e-06
	rs12473819	2	85773061	G	A	0.4672	0.910618	7.55862e-06
	rs6547621	2	85774676	A	G	0.4668	0.909263	5.39723e-06
	rs6738645	2	85783128	G	T	0.4668	0.908934	4.96115e-06
	rs7568458	2	85788175	A	T	0.4544	0.904022	1.71009e-06
	rs11891260	2	85796101	C	G	0.4647	0.910567	7.5622e-06
	rs368912301	2	85807079	GA	G	0.4499	0.905998	4.05004e-06
	rs1561198	2	85809989	T	C	0.4639	0.911643	9.71707e-06
	rs116255646	2	127341850	C	T	0.0253	1.35879	8.83355e-08
	rs72861334	2	144533507	A	C	0.0453	1.22641	8.39604e-06
	rs539184291	2	144540401	AAC	A	0.0451	1.23094	5.71977e-06
	rs12053442	2	173295405	C	G	0.0592	0.799777	4.6669e-06
	rs76264695	2	173296252	A	G	0.0594	0.800466	4.82364e-06
	rs75979419	2	173299266	T	C	0.0605	0.801454	4.36403e-06
	rs75689576	2	173300939	A	G	0.061	0.793799	1.63804e-06
	rs59454075	2	173301275	A	G	0.0611	0.794259	1.69746e-06
	rs79160711	2	173302006	G	A	0.0611	0.794668	1.74576e-06
	rs28485589	2	173303031	G	A	0.0616	0.78781	7.21205e-07
	rs57878744	2	173303047	A	G	0.0615	0.788781	8.20875e-07
	rs56892098	2	173303065	T	C	0.0615	0.788275	7.67494e-07
	rs74483274	2	173303251	G	A	0.0617	0.786181	5.78502e-07
	rs80010354	2	173303310	A	G	0.0618	0.788339	7.16939e-07
	rs76837457	2	173303391	T	G	0.0619	0.78922	7.86912e-07
	rs757341960	2	173303484	C	CTT	0.0609	0.808569	8.72632e-06
	rs78181761	2	173303531	G	A	0.0619	0.790659	9.07535e-07
	rs79416408	2	173303800	T	C	0.0624	0.78852	6.26737e-07
	rs13414928	2	173304302	G	A	0.0627	0.791082	8.01528e-07
	rs4405725	2	173305382	A	T	0.063	0.79422	1.07738e-06
	rs3762618	2	173305847	C	G	0.063	0.794125	1.06373e-06
	rs10207640	2	173307726	G	A	0.063	0.792823	9.13052e-07
	rs10207654	2	173307756	G	A	0.063	0.792823	9.13052e-07
	rs16860397	2	173308194	T	G	0.0629	0.793264	9.69091e-07
	rs10187564	2	173308615	A	G	0.063	0.792826	9.13535e-07
	rs148644163	2	173309330	A	G	0.0629	0.793713	1.0343e-06
	rs80353656	2	173309402	C	T	0.0629	0.791629	7.95322e-07
	rs13410475	2	173309618	A	C	0.063	0.792627	8.89399e-07
	rs146618443	2	173309803	T	G	0.063	0.792632	8.89981e-07
	rs12621278	2	173311553	G	A	0.0631	0.79591	1.28874e-06
	rs12615596	2	173311682	A	G	0.0634	0.792624	8.26114e-07
	rs1574259	2	173313453	T	C	0.0628	0.790034	6.70398e-07
	rs1574256	2	173313965	C	G	0.0628	0.790399	7.05549e-07
	rs12052250	2	173314670	G	A	0.0629	0.796637	1.48299e-06
	rs12052253	2	173314713	T	A	0.0628	0.790337	6.99571e-07
	rs12052385	2	173316217	G	A	0.0628	0.792369	9.00112e-07
	rs16860419	2	173317826	C	G	0.0628	0.795174	1.25109e-06
	rs115112210	2	173318179	T	G	0.0628	0.794275	1.13763e-06
	rs114161133	2	173318244	T	G	0.0628	0.794331	1.14614e-06
	rs16860426	2	173319112	T	A	0.0628	0.794752	1.21041e-06
	rs77167534	2	173319930	T	C	0.0628	0.79357	1.06453e-06
	rs16860438	2	173321413	T	A	0.0625	0.794156	1.18462e-06
	rs116532339	2	173321791	G	T	0.0627	0.794549	1.20925e-06
	rs75888567	2	173324256	A	G	0.0618	0.811233	9.5652e-06
	rs12622724	2	173324908	A	G	0.0633	0.806224	4.20288e-06
	rs12613307	2	173325244	G	T	0.0634	0.805707	3.93522e-06
	rs74461567	2	173327823	T	C	0.0629	0.807338	5.19322e-06
	rs78647569	2	173415706	G	C	0.0535	0.796845	9.04173e-06
	rs10202599	2	238352465	C	A	0.2214	1.11998	4.72737e-06
	rs10205112	2	238352484	A	T	0.2218	1.1193	5.30928e-06
	rs10202616	2	238352506	T	A	0.2219	1.11964	4.96746e-06
	rs7599658	2	238352898	T	G	0.225	1.11637	7.09458e-06
	rs35536483	3	60301046	A	G	0.2073	0.888996	8.87109e-06
	rs9870612	3	60302135	C	A	0.2058	0.881044	3.17347e-06
	rs17023900	3	87134800	G	A	0.069	1.18588	8.09616e-06
	rs199709220	3	87143378	T	A	0.0679	1.1854	9.77258e-06
	rs78267036	3	87154582	G	A	0.0674	1.19222	4.89691e-06
	rs78525152	3	87157503	A	G	0.0674	1.19222	4.89691e-06
	rs9856752	3	87198389	A	G	0.4516	1.09727	8.16048e-06
	rs2220407	3	87198531	G	A	0.4538	1.09824	6.68639e-06
	rs79088356	3	87203963	C	G	0.0645	1.19184	8.45961e-06
	rs79308483	3	87204175	C	T	0.0645	1.19184	8.45809e-06
	rs6788616	3	87205079	G	A	0.4515	1.09717	8.3058e-06
	rs115712867	3	87206967	A	C	0.0644	1.19069	9.60459e-06
	rs6801665	3	87209149	T	C	0.4516	1.09897	5.88875e-06
	rs12493488	3	87209236	A	G	0.4515	1.09724	8.18989e-06
	rs79123511	3	87215648	A	G	0.0645	1.19118	9.04002e-06
	rs78307926	3	87219314	C	T	0.0654	1.19047	8.63563e-06
	rs73846698	3	87255194	A	G	0.0747	1.18045	7.1354e-06
	rs73846699	3	87255277	C	T	0.0747	1.18078	6.89043e-06
	rs73846701	3	87255334	C	T	0.0748	1.17768	9.66718e-06
	rs73846702	3	87255358	T	G	0.0747	1.18299	5.2765e-06
	rs73847803	3	87255613	G	A	0.0747	1.18029	7.2693e-06
	rs73847805	3	87255684	C	T	0.0746	1.18258	5.61618e-06
	rs1488366	3	87256536	T	C	0.0747	1.18345	4.98171e-06
	rs60128410	3	87257097	T	C	0.0747	1.18353	4.94211e-06
	rs17024019	3	87257423	G	A	0.0747	1.18351	4.9508e-06
	rs55893390	3	87257774	C	T	0.0747	1.18353	4.93898e-06
	rs56692848	3	87258132	T	C	0.0747	1.18353	4.93801e-06
	rs76592385	3	87258826	T	G	0.0747	1.18359	4.90817e-06
	3:87258854_CTT_C	3	87258854	C	CTT	0.0751	1.18004	7.74842e-06
	rs139810107	3	87259879	A	G	0.0747	1.18421	4.58177e-06
	rs74844384	3	87260049	C	T	0.0747	1.18342	5.00169e-06
	rs767322731	3	87260579	C	CA	0.0738	1.19113	2.38031e-06
	rs58274614	3	87260632	T	C	0.0747	1.18379	4.7958e-06
	rs146755331	3	87261698	GA	G	0.0746	1.18221	5.94513e-06
	rs17024046	3	87263497	T	C	0.3641	1.12784	1.55811e-08
	rs73847807	3	87264304	A	C	0.0748	1.18204	5.72064e-06
	rs17024050	3	87264378	T	C	0.0748	1.18284	5.23714e-06
	rs6786026	3	87265277	G	A	0.0748	1.18195	5.7834e-06
	rs17024051	3	87265902	C	T	0.0748	1.18192	5.7952e-06
	rs17024052	3	87266077	C	T	0.0749	1.18233	5.48606e-06
	rs76752640	3	87266526	T	C	0.0748	1.18271	5.31318e-06
	rs73847808	3	87266812	C	T	0.0748	1.18194	5.78686e-06
	rs73847809	3	87266814	T	C	0.0748	1.18218	5.63517e-06
	rs77666757	3	87266986	G	A	0.0748	1.18297	5.16185e-06
	3:87267420_AT_A	3	87267420	AT	A	0.4733	1.10758	1.21668e-06
	3:87267877_CTT_C	3	87267877	C	CTT	0.0746	1.18787	3.01723e-06
	rs11717102	3	127727752	C	T	0.3871	1.10339	4.12683e-06
	rs10934838	3	127730319	C	A	0.3902	1.10001	7.87609e-06
	rs776757519	3	127732147	A	AAG	0.2352	1.11265	9.74574e-06
	rs6801467	3	127732271	G	A	0.3873	1.1029	4.4757e-06
	rs200255803	3	127732915	G	A	0.2351	1.11337	8.44267e-06
	rs56143290	3	127737383	G	A	0.2388	1.11104	9.26206e-06
	rs144185128	3	127738053	TTTTG	T	0.2384	1.11196	8.11392e-06
	rs4516561	3	127738195	C	T	0.2391	1.11049	9.88312e-06
	rs4544567	3	127738261	G	A	0.2391	1.11049	9.88707e-06
	rs13092555	3	127738638	A	T	0.2394	1.11309	5.95163e-06
	rs13097739	3	127739076	C	T	0.2397	1.11327	5.65115e-06
	rs9861755	3	127739721	G	A	0.2398	1.11218	6.91346e-06
	3:127740172_AC_A	3	127740172	A	AC	0.2399	1.11068	9.11841e-06
	rs13081382	3	127740304	G	C	0.2399	1.11322	5.61373e-06
	rs35546672	3	127740453	C	G	0.3884	1.1065	1.76161e-06
	rs9833838	3	127741134	G	C	0.2399	1.11221	6.73469e-06
	rs9834124	3	127741260	G	C	0.2399	1.11274	6.1316e-06
	rs9839092	3	127742108	T	C	0.2399	1.11263	6.2817e-06
	rs9839861	3	127742405	T	G	0.2399	1.11221	6.73469e-06
	rs9844891	3	127743260	T	C	0.2399	1.1123	6.64132e-06
	rs9845369	3	127743443	C	G	0.2399	1.11203	6.9986e-06
	rs13062846	3	127744292	A	C	0.2413	1.11301	5.976e-06
	rs9850779	3	127744518	T	G	0.24	1.11178	7.28108e-06
	rs11709484	3	127745068	T	C	0.2386	1.1103	9.99419e-06
	rs13079887	3	127745248	A	G	0.2399	1.11223	6.72779e-06
	rs10934839	3	127745539	C	T	0.24	1.11178	7.28108e-06
	rs4857833	3	127745697	G	A	0.3894	1.10496	2.40187e-06
	rs6439108	3	127745765	G	C	0.3886	1.10656	1.71877e-06
	rs36096780	3	127746079	A	AT	0.3869	1.10391	3.44877e-06
	rs10934840	3	127746083	C	G	0.24	1.11193	7.13073e-06
	rs9833332	3	127746755	T	C	0.24	1.11186	7.18468e-06
	rs10934841	3	127747467	G	C	0.2399	1.11225	6.70472e-06
	rs9863134	3	127748216	G	T	0.24	1.11188	7.15905e-06
	rs9810599	3	127749086	G	A	0.2399	1.11222	6.74305e-06
	rs12107874	3	127749333	G	T	0.24	1.11185	7.18869e-06
	rs10934843	3	127749605	A	G	0.2399	1.11228	6.66322e-06
	rs10934844	3	127749651	C	T	0.2399	1.11225	6.70472e-06
	rs13067034	3	127750310	T	C	0.24	1.11185	7.18976e-06
	rs9820691	3	127750866	G	A	0.2399	1.11228	6.66322e-06
	rs11720351	3	127751252	C	T	0.24	1.1119	7.12951e-06
	rs13073261	3	127751493	G	A	0.24	1.11193	7.09451e-06
	rs13316354	3	127751772	G	A	0.24	1.11185	7.18976e-06
	rs13313895	3	127752084	C	T	0.24	1.11193	7.09451e-06
	rs9869949	3	127753357	T	C	0.2399	1.11228	6.66322e-06
	rs981447	3	127753688	G	A	0.3894	1.1051	2.32519e-06
	rs981446	3	127753730	G	A	0.3894	1.10519	2.27811e-06
	rs6770188	3	127754676	G	A	0.24	1.11232	6.62347e-06
	rs796204095	3	127755387	TGTA	T	0.2252	1.11636	7.25702e-06
	rs371806828	3	127755388	TTA	T	0.2259	1.11647	6.91608e-06
	rs6439110	3	127756718	C	T	0.3886	1.1066	1.70441e-06
	rs13083602	3	127758532	G	A	0.2401	1.11144	7.74409e-06
	rs6808774	3	127759090	A	G	0.24	1.11178	7.2795e-06
	rs2116674	3	127759664	A	C	0.24	1.1111	8.24013e-06
	rs2053014	3	127760006	G	A	0.24	1.11171	7.37711e-06
	rs9883952	3	127760894	T	G	0.2399	1.11215	6.81931e-06
	rs11721312	3	127760928	G	A	0.3895	1.10503	2.35356e-06
	rs9828386	3	127760957	C	T	0.24	1.11171	7.37711e-06
	rs9809087	3	127761128	A	G	0.2399	1.11215	6.81931e-06
	rs9813824	3	127761959	T	C	0.24	1.11205	6.94012e-06
	rs6801215	3	127762336	T	C	0.2401	1.11166	7.45668e-06
	rs11711138	3	127762761	A	T	0.24	1.11178	7.2795e-06
	rs9839328	3	127763216	C	T	0.2402	1.11121	8.04603e-06
	rs9857061	3	127763226	G	A	0.2399	1.11214	6.83752e-06
	rs9857492	3	127763522	G	A	0.2399	1.11214	6.83752e-06
	rs10934845	3	127763859	T	C	0.24	1.11178	7.2795e-06
	rs201411893	3	127765884	G	GGAAA	0.2369	1.11508	4.3455e-06
	rs9882664	3	127766058	T	G	0.2368	1.11512	4.32149e-06
	rs11710595	3	127767158	C	T	0.2382	1.11648	3.19912e-06
	rs13063727	3	127767618	G	C	0.2381	1.11752	2.64109e-06
	rs3040560	3	127768213	G	GTACA	0.3856	1.10584	2.25351e-06
	rs998392	3	127768329	G	A	0.2381	1.11748	2.6649e-06
	rs1984451	3	127768462	G	C	0.238	1.1179	2.46583e-06
	rs56380765	3	127768878	A	C	0.2381	1.11781	2.50738e-06
	rs12695503	3	127769174	A	C	0.2367	1.11574	3.89652e-06
	rs1473246	3	127769408	G	A	0.3868	1.11052	7.4106e-07
	rs1549873	3	127769599	A	G	0.2366	1.11607	3.66476e-06
	rs74501258	3	127771159	G	A	0.3867	1.11065	7.21737e-07
	rs13094572	3	127772785	A	G	0.2366	1.11616	3.60638e-06
	rs3774797	3	127772793	A	G	0.2366	1.11607	3.66629e-06
	rs770571503	3	127773472	TAAAG	T	0.386	1.10666	1.89674e-06
	rs1030656	3	127773627	G	C	0.3876	1.10928	9.6121e-07
	rs1030655	3	127773676	T	C	0.3867	1.11122	6.35428e-07
	rs6802633	3	127774722	G	A	0.2368	1.11543	4.13634e-06
	rs55662362	3	127774723	C	A	0.2368	1.11559	4.00421e-06
	rs9827668	3	127775480	T	G	0.2366	1.11629	3.5028e-06
	rs9827421	3	127775499	T	C	0.2366	1.11629	3.5028e-06
	rs9837457	3	127777040	A	G	0.2366	1.11636	3.45829e-06
	rs9837323	3	127777090	T	C	0.2366	1.1157	3.93174e-06
	rs9874946	3	127777102	G	A	0.2366	1.1157	3.93174e-06
	rs28528304	3	127778054	C	T	0.2366	1.11557	4.01047e-06
	rs9842795	3	127778067	A	C	0.2366	1.11556	4.01362e-06
	rs9848345	3	127779220	T	C	0.2366	1.11624	3.52088e-06
	rs2304018	3	127779306	A	G	0.2366	1.11626	3.5089e-06
	rs9849210	3	127779633	T	G	0.2366	1.11624	3.52088e-06
	rs9289325	3	127779693	C	A	0.2366	1.11624	3.52088e-06
	rs2335771	3	127779944	A	G	0.3866	1.11161	5.78513e-07
	rs3774796	3	127780473	G	A	0.2366	1.11624	3.52088e-06
	rs9820563	3	127780871	G	A	0.2366	1.11624	3.52006e-06
	rs9809497	3	127782514	C	T	0.2367	1.11608	3.62909e-06
	rs13059751	3	127782662	C	T	0.2367	1.11621	3.54281e-06
	rs59766347	3	127783236	C	G	0.3867	1.11145	5.9995e-07
	3:127783308_AC_A	3	127783308	A	AC	0.2366	1.11626	3.52477e-06
	rs1044843	3	127783698	T	A	0.2367	1.11621	3.54118e-06
	rs13070488	3	127784118	C	T	0.2368	1.1154	4.12457e-06
	rs2075402	3	127784262	C	T	0.3884	1.10827	1.20111e-06
	rs9819960	3	127784513	C	T	0.2367	1.11618	3.56427e-06
	rs6439111	3	127784612	C	G	0.3866	1.11165	5.72595e-07
	rs9858267	3	127786551	A	G	0.2366	1.11624	3.51837e-06
	rs2276867	3	127786675	G	T	0.2367	1.11585	3.79588e-06
	rs3733158	3	127787157	G	A	0.2366	1.11625	3.51594e-06
	rs9829877	3	127787969	T	A	0.2366	1.11624	3.52088e-06
	rs10934847	3	127788955	A	G	0.2366	1.11628	3.49497e-06
	rs1042907	3	127789172	C	G	0.2367	1.1162	3.54592e-06
	rs1042911	3	127789594	G	T	0.2366	1.11627	3.50395e-06
	rs1042912	3	127789695	T	C	0.2368	1.11682	3.17514e-06
	rs11708842	3	127790625	C	T	0.2366	1.11625	3.51594e-06
	rs11721281	3	127790935	A	G	0.2366	1.11625	3.51594e-06
	rs12695504	3	127791388	C	G	0.2369	1.11553	3.99563e-06
	rs12695505	3	127791636	A	G	0.2366	1.11628	3.49268e-06
	rs12695506	3	127791800	G	A	0.2366	1.11631	3.47643e-06
	rs9813812	3	127791936	T	G	0.2366	1.11628	3.49268e-06
	rs9814461	3	127792309	A	G	0.2366	1.11625	3.51594e-06
	rs9814694	3	127792615	T	C	0.2366	1.11624	3.52118e-06
	rs56868637	3	127792870	GACTA	G	0.2372	1.11473	4.64569e-06
	rs9819833	3	127793408	A	G	0.2366	1.11624	3.52118e-06
	rs9819578	3	127793438	T	C	0.2366	1.11624	3.52118e-06
	rs9839979	3	127793651	C	T	0.2366	1.11624	3.52118e-06
	rs2878507	3	127793923	A	G	0.2366	1.11624	3.52118e-06
	rs71153116	3	127794523	TA	T	0.2369	1.11591	3.74354e-06
	rs67786346	3	127794654	G	C	0.2367	1.11617	3.5665e-06
	rs13094149	3	127795569	T	C	0.2367	1.11623	3.52659e-06
	rs13099396	3	127795972	A	G	0.2731	1.10953	5.25472e-06
	rs11721156	3	127796627	T	C	0.2362	1.11667	3.33707e-06
	rs11458310	3	127797508	AT	A	0.235	1.11734	3.13751e-06
	rs9833276	3	127797793	C	T	0.2367	1.11593	3.72387e-06
	rs9813438	3	127797796	G	C	0.2366	1.11622	3.53492e-06
	rs9854763	3	127797890	G	A	0.2367	1.116	3.68005e-06
	3:127799835_TAGAG_T	3	127799835	T	TAGAG	0.2475	1.12763	2.81941e-07
	rs1057220	3	127799983	C	A	0.2367	1.11605	3.64363e-06
	rs1057156	3	127800071	G	A	0.2367	1.11618	3.56039e-06
	rs6796874	3	127801198	T	C	0.2366	1.11622	3.53393e-06
	rs1007233	3	127801776	T	G	0.2366	1.11622	3.53393e-06
	rs1007232	3	127801896	A	C	0.2367	1.11618	3.56039e-06
	rs13094208	3	127802686	C	G	0.2364	1.11637	3.54069e-06
	rs67527747	3	127803083	A	G	0.2364	1.11691	3.19367e-06
	rs67763343	3	127803163	T	C	0.2365	1.11669	3.32876e-06
	rs56211835	3	127803232	T	C	0.2365	1.11655	3.42026e-06
	rs13100212	3	127803657	A	G	0.2364	1.117	3.14948e-06
	rs11706281	3	127803922	G	A	0.2364	1.11683	3.26572e-06
	rs11714256	3	127804368	A	G	0.2364	1.117	3.14801e-06
	rs13063604	3	127804730	A	G	0.2364	1.11705	3.12079e-06
	rs11719889	3	127805780	A	G	0.2364	1.11611	3.71644e-06
	rs3732402	3	127806218	G	A	0.3874	1.1121	5.2788e-07
	rs11706262	3	127807266	T	C	0.2364	1.11659	3.39672e-06
	rs9812487	3	127807835	C	G	0.2368	1.11506	4.53421e-06
	rs7355887	3	127808502	C	G	0.27	1.107	9.48612e-06
	rs35724792	3	127809616	G	A	0.1196	1.15175	3.00994e-06
	rs143644091	3	127810145	CG	C	0.115	1.15467	3.05195e-06
	rs34403909	3	127810445	G	A	0.1196	1.15175	3.01308e-06
	rs13060453	3	127810738	G	T	0.1196	1.15175	3.00994e-06
	rs13091198	3	127812037	T	C	0.1196	1.15178	2.99802e-06
	rs13092202	3	127812349	T	G	0.1171	1.1571	1.79443e-06
	rs55684215	3	127812792	A	G	0.1196	1.15178	3.00115e-06
	rs35515217	3	127813811	T	C	0.1196	1.15189	2.95355e-06
	rs36069551	3	127814077	A	G	0.1196	1.15178	2.99802e-06
	rs11714052	3	127814457	A	G	0.1196	1.15186	2.96564e-06
	rs36059338	3	127815927	G	C	0.1197	1.15124	3.26174e-06
	rs34228187	3	127816433	C	T	0.1196	1.15175	3.01343e-06
	rs34562493	3	127817022	T	C	0.1196	1.15175	3.01029e-06
	rs6787614	3	127817478	A	C	0.1197	1.15172	3.02293e-06
	rs7632756	3	127817508	C	T	0.2699	1.10924	6.08199e-06
	rs11720239	3	127817955	G	A	0.1196	1.15187	2.96468e-06
	rs34709844	3	127818869	A	G	0.1197	1.15136	3.17366e-06
	rs4857866	3	127819062	G	C	0.2698	1.10918	6.17243e-06
	rs11715661	3	127820846	T	C	0.1197	1.15067	3.48563e-06
	rs55777628	3	127822021	C	T	0.1197	1.15097	3.3468e-06
	rs7641133	3	127822320	T	C	0.2697	1.10866	6.8508e-06
	rs11719079	3	127824049	G	C	0.1197	1.15097	3.35027e-06
	rs57897513	3	127824659	G	T	0.1197	1.15097	3.3468e-06
	rs67674204	3	127824778	T	A	0.1197	1.15097	3.35027e-06
	rs34955225	3	127825078	G	A	0.1197	1.15097	3.3468e-06
	rs35437840	3	127825306	T	C	0.1197	1.15099	3.33687e-06
	rs35804055	3	127826579	G	A	0.1197	1.1515	3.11619e-06
	rs13082038	3	127828456	G	C	0.1197	1.15097	3.34886e-06
	rs13062252	3	127828631	C	T	0.1197	1.15097	3.34886e-06
	rs60387553	3	127828968	A	G	0.1197	1.15097	3.34886e-06
	rs35421223	3	127829879	A	C	0.1197	1.15108	3.29601e-06
	rs33998546	3	127831038	G	T	0.1197	1.15098	3.34538e-06
	rs35947214	3	127833231	G	C	0.1197	1.15097	3.34886e-06
	rs67940364	3	127833353	C	T	0.1197	1.15097	3.34886e-06
	rs6785535	3	127834695	G	A	0.1197	1.15097	3.34886e-06
	rs4857836	3	127836287	C	T	0.2699	1.10922	6.10387e-06
	rs4857837	3	127836319	A	G	0.2699	1.10925	6.0647e-06
	rs34545799	3	127837508	T	C	0.1197	1.1509	3.38025e-06
	rs11707462	3	127838630	C	G	0.1197	1.15091	3.37674e-06
	rs138573550	3	127840025	G	A	0.1197	1.1509	3.38167e-06
	rs112434347	3	127840447	G	C	0.1197	1.15091	3.37816e-06
	rs147411501	3	127840510	A	G	0.1197	1.15091	3.37816e-06
	rs35531186	3	127841060	T	C	0.1197	1.15091	3.37816e-06
	rs66987356	3	127841098	A	G	0.1197	1.15101	3.32833e-06
	rs34172752	3	127841744	A	T	0.1197	1.15091	3.37816e-06
	rs60464856	3	127842220	G	A	0.1197	1.15079	3.43687e-06
	rs6784159	3	127843378	C	T	0.1197	1.15091	3.37816e-06
	rs56050323	3	127847298	A	G	0.1197	1.15097	3.35043e-06
	rs35145572	3	127847418	G	C	0.1197	1.15097	3.35043e-06
	rs55762931	3	127847675	T	C	0.12	1.14898	4.37505e-06
	rs13095660	3	127848156	T	C	0.1197	1.15115	3.26502e-06
	rs6788497	3	127848388	T	C	0.1197	1.1512	3.24294e-06
	rs6439116	3	127849067	C	A	0.1196	1.1519	2.97107e-06
	rs59553853	3	127849076	TA	T	0.1192	1.14871	4.93888e-06
	rs13059975	3	127849684	T	C	0.1196	1.152	2.92753e-06
	rs34174370	3	127849744	T	C	0.1196	1.152	2.92753e-06
	rs11714619	3	127850076	A	G	0.1196	1.152	2.92753e-06
	rs71153122	3	127850355	AAAAC	A	0.1198	1.15129	3.25695e-06
	rs6783253	3	127851561	A	G	0.1196	1.15201	2.92528e-06
	rs35347185	3	127854527	T	C	0.1195	1.15222	2.84189e-06
	rs757581310	3	127855823	C	CTTAATAGATAT	0.1196	1.14535	8.06455e-06
	rs13069054	3	127855982	A	G	0.1196	1.15135	3.19313e-06
	rs6810006	3	127856058	A	T	0.1196	1.15124	3.24559e-06
	rs6797834	3	127856400	T	C	0.1196	1.15214	2.87525e-06
	rs6414310	3	127856573	T	A	0.2694	1.109	6.45895e-06
	rs772324492	3	127857108	A	AT	0.1193	1.14664	6.73881e-06
	rs11709725	3	127857933	C	A	0.1195	1.14993	3.99822e-06
	rs56175090	3	127860080	A	G	0.1192	1.15236	2.8696e-06
	rs34689870	3	127860479	G	A	0.1192	1.15288	2.68003e-06
	rs34372443	3	127860494	G	A	0.1192	1.152	3.01963e-06
	rs34817706	3	127861058	A	G	0.1192	1.15288	2.68003e-06
	rs6800225	3	127862178	T	G	0.1192	1.15288	2.68003e-06
	rs2999045	3	127865397	G	A	0.2689	1.10957	5.88701e-06
	rs2955102	3	127865510	G	A	0.2689	1.10992	5.49799e-06
	rs2687723	3	127865559	G	C	0.1192	1.15336	2.50912e-06
	rs67451924	3	127867397	A	G	0.269	1.10961	5.8344e-06
	rs73192978	3	127868275	A	G	0.1192	1.15312	2.59811e-06
	rs73192979	3	127868321	T	C	0.1192	1.15312	2.59811e-06
	rs2461794	3	127870060	A	G	0.2691	1.11029	5.061e-06
	rs34749881	3	127870269	T	G	0.1193	1.15511	1.87726e-06
	rs11711710	3	127872506	T	C	0.1193	1.15515	1.87792e-06
	rs11719546	3	127872602	G	A	0.1193	1.15511	1.87726e-06
	rs11709066	3	127874912	A	G	0.1193	1.15522	1.84884e-06
	rs11716941	3	127875374	G	A	0.1193	1.15522	1.84884e-06
	rs2999048	3	127878416	A	G	0.2698	1.10928	6.09454e-06
	rs2999049	3	127878817	C	T	0.269	1.11051	4.87639e-06
	rs139076049	3	127880179	GA	G	0.0934	1.17431	1.65203e-06
	rs67575175	3	127880226	C	T	0.1191	1.1574	1.37139e-06
	rs13071740	3	127881568	T	G	0.1191	1.15684	1.49637e-06
	rs2955117	3	127881613	A	G	0.277	1.10879	6.62515e-06
	rs2955118	3	127882064	A	G	0.2726	1.10768	8.5275e-06
	rs13077913	3	127882604	A	G	0.1192	1.15817	1.21523e-06
	rs13077790	3	127882658	T	C	0.1192	1.15916	1.04552e-06
	rs10934850	3	127886957	A	G	0.1195	1.16108	7.58538e-07
	rs872267	3	127888067	A	G	0.2653	1.1117	4.21083e-06
	rs34409786	3	127888175	G	A	0.1195	1.16084	7.83668e-07
	rs2955120	3	127888347	G	T	0.2654	1.11129	4.54087e-06
	rs3122173	3	127889287	G	A	0.2645	1.11275	3.4939e-06
	rs13067650	3	127889542	A	T	0.1195	1.15951	9.6511e-07
	rs11706455	3	127891991	A	G	0.1195	1.15922	1.00791e-06
	rs2999052	3	127892037	C	T	0.2645	1.1128	3.45631e-06
	rs11715394	3	127893564	T	A	0.1191	1.15999	9.39586e-07
	rs11712798	3	127894294	C	T	0.1195	1.15913	1.02188e-06
	rs2687729	3	127895226	G	A	0.2645	1.11283	3.44241e-06
	rs71615969	3	127895824	GATT	G	0.1182	1.15775	1.51259e-06
	rs1554535	3	127895986	A	G	0.2654	1.11129	4.5445e-06
	rs2811476	3	127898501	C	A	0.2628	1.11023	6.1128e-06
	rs2811477	3	127898783	T	C	0.0929	1.18117	7.30698e-07
	3:127898942_TG_T	3	127898942	T	TG	0.2624	1.10791	9.31678e-06
	rs2811478	3	127899624	T	C	0.1176	1.15299	3.11301e-06
	rs2811479	3	127901786	A	G	0.2645	1.11332	3.14039e-06
	rs2811480	3	127902091	T	G	0.2645	1.11309	3.27626e-06
	rs2811481	3	127904496	C	T	0.2643	1.11169	4.3147e-06
	rs2811482	3	127904943	T	C	0.2651	1.10892	7.23862e-06
	rs2811516	3	127905451	G	A	0.2644	1.11163	4.35675e-06
	rs2811515	3	127905518	A	G	0.2643	1.11146	4.51254e-06
	rs2811514	3	127907929	G	A	0.2654	1.10953	6.37563e-06
	rs2811513	3	127909564	A	G	0.2643	1.11186	4.17191e-06
	rs2811512	3	127911820	A	G	0.2653	1.11006	5.78019e-06
	rs2811511	3	127912988	A	G	0.1195	1.1588	1.08147e-06
	rs883238	3	127913263	G	A	0.2654	1.11066	5.16253e-06
	rs2687730	3	127915457	T	C	0.1195	1.15882	1.07866e-06
	rs2811509	3	127916551	A	G	0.2643	1.11194	4.10559e-06
	rs2492285	3	127918000	A	G	0.2643	1.11189	4.14396e-06
	rs2687720	3	127918955	T	C	0.2653	1.11036	5.49413e-06
	rs2811508	3	127920023	C	T	0.2643	1.11188	4.15389e-06
	rs2811486	3	127920075	G	A	0.1195	1.15873	1.093e-06
	rs6439119	3	127923187	T	C	0.2643	1.11215	3.95498e-06
	rs2955126	3	127926254	A	G	0.1195	1.15856	1.11837e-06
	rs2955129	3	127929207	T	G	0.1195	1.15857	1.11649e-06
	rs9838120	3	127930459	A	G	0.2644	1.11166	4.33261e-06
	rs7374072	3	127930866	C	A	0.2644	1.11162	4.36542e-06
	rs2999090	3	127931340	G	A	0.119	1.15844	1.21077e-06
	rs7372439	3	127931402	A	G	0.2643	1.1117	4.29901e-06
	rs11707297	3	127933203	G	C	0.2653	1.10978	6.08455e-06
	rs4857871	3	127933786	C	T	0.2644	1.11162	4.36542e-06
	rs4857872	3	127933822	T	G	0.2644	1.11218	3.91438e-06
	rs4857873	3	127934218	A	G	0.2643	1.1117	4.3018e-06
	rs4857874	3	127934269	A	T	0.2644	1.11225	3.86911e-06
	rs4857875	3	127934276	C	T	0.2644	1.11218	3.91438e-06
	rs6770140	3	127934329	T	C	0.2643	1.1118	4.2155e-06
	rs4384971	3	127934774	C	A	0.2644	1.11229	3.83805e-06
	rs2999089	3	127935159	C	G	0.1191	1.15844	1.20341e-06
	rs6439121	3	127935461	G	C	0.2643	1.11181	4.20762e-06
	rs9879865	3	127936527	C	T	0.2644	1.1123	3.83086e-06
	rs9879866	3	127936532	C	T	0.2644	1.1123	3.83086e-06
	rs9847576	3	127937645	A	G	0.2644	1.1126	3.61895e-06
	rs2955130	3	127937814	G	A	0.1195	1.15845	1.13679e-06
	rs9814834	3	127938137	G	A	0.2644	1.11219	3.91168e-06
	rs2811549	3	127938708	T	C	0.1195	1.15949	9.6933e-07
	rs9857235	3	127939034	A	T	0.2644	1.11163	4.35728e-06
	rs4323023	3	127939357	T	A	0.2644	1.11163	4.35079e-06
	rs9845651	3	127940353	T	G	0.2643	1.11245	3.72291e-06
	rs7372902	3	127940440	G	C	0.2643	1.112	4.06116e-06
	rs6439122	3	127940534	A	G	0.2643	1.11188	4.15769e-06
	rs6439123	3	127941439	T	C	0.2643	1.1125	3.68567e-06
	rs9873786	3	127942379	A	G	0.2653	1.10992	5.92862e-06
	rs771132358	3	127942729	TA	T	0.2642	1.11154	4.46464e-06
	rs4857838	3	127943328	A	G	0.2644	1.11176	4.24852e-06
	rs6775988	3	127944477	C	G	0.2644	1.11232	3.81094e-06
	rs2955133	3	127945322	T	C	0.1196	1.15798	1.21535e-06
	rs6777054	3	127945349	G	A	0.2643	1.11257	3.64113e-06
	rs9830294	3	127946788	G	A	0.2653	1.11027	5.54617e-06
	rs4857877	3	127948060	A	G	0.2642	1.11313	3.29161e-06
	rs4857878	3	127948149	T	C	0.2637	1.11339	3.16678e-06
	3:127948958_TC_T	3	127948958	TC	T	0.2595	1.11127	6.23457e-06
	rs2999086	3	127951248	C	T	0.1197	1.15741	1.31668e-06
	rs2999085	3	127951559	G	A	0.1197	1.15644	1.52659e-06
	rs2999084	3	127952488	A	G	0.1197	1.15741	1.31668e-06
	3:127952868_TTTTA_T	3	127952868	TTTTA	T	0.122	1.15477	1.85211e-06
	rs6809833	3	127952919	A	G	0.1197	1.15644	1.52659e-06
	rs11412086	3	127954082	A	AT	0.1214	1.16012	9.33293e-07
	rs11391389	3	127954324	T	TA	0.1197	1.15667	1.51917e-06
	rs2999083	3	127954434	C	T	0.1196	1.15771	1.2773e-06
	rs61622539	3	127954708	C	CA	0.1196	1.15648	1.52632e-06
	rs34874738	3	127954709	G	GC	0.1196	1.15648	1.52632e-06
	rs56397996	3	127954710	T	A	0.1196	1.15679	1.46044e-06
	rs2999082	3	127956188	A	T	0.1204	1.15561	1.67233e-06
	rs2999081	3	127956272	A	G	0.1197	1.15644	1.52659e-06
	rs2999080	3	127956708	G	A	0.1196	1.15764	1.28966e-06
	rs2999079	3	127957232	T	C	0.1197	1.15644	1.52659e-06
	rs4074440	3	127958013	G	A	0.2653	1.11037	5.45223e-06
	rs2999077	3	127958414	A	G	0.1196	1.15752	1.31264e-06
	rs2999076	3	127958692	T	C	0.1197	1.15754	1.29282e-06
	rs2955077	3	127958869	A	G	0.1196	1.15764	1.28966e-06
	rs2955078	3	127959186	A	G	0.1196	1.15764	1.28966e-06
	rs2955079	3	127959824	T	G	0.1197	1.15644	1.52659e-06
	rs2955080	3	127959865	C	T	0.1197	1.15644	1.52659e-06
	rs2999074	3	127960209	T	C	0.1197	1.15636	1.54418e-06
	rs2955081	3	127960299	A	C	0.1196	1.15764	1.28966e-06
	rs2955082	3	127960334	G	A	0.1197	1.15741	1.31668e-06
	rs2955083	3	127961178	T	A	0.1191	1.15754	1.3907e-06
	rs2955084	3	127961305	T	A	0.0942	1.17097	2.36467e-06
	rs9843281	3	127961396	A	T	0.2653	1.11042	5.40153e-06
	rs2999073	3	127962329	G	C	0.1197	1.15741	1.31668e-06
	rs2955085	3	127962757	G	A	0.1196	1.15784	1.25634e-06
	rs2999072	3	127962876	G	C	0.1196	1.15881	1.0823e-06
	rs56011843	3	127963192	A	G	0.1292	1.15836	5.46008e-07
	rs13434079	3	127963448	A	G	0.2653	1.11037	5.45315e-06
	rs2999071	3	127963615	G	A	0.1197	1.15741	1.31668e-06
	rs2955088	3	127963710	C	T	0.1196	1.15771	1.2773e-06
	rs2999070	3	127964651	G	A	0.1197	1.15644	1.52659e-06
	rs2955089	3	127969330	G	A	0.1175	1.15259	3.18291e-06
	rs2955090	3	127969371	T	C	0.1175	1.15259	3.18291e-06
	rs2955091	3	127971361	G	A	0.1175	1.15357	2.75371e-06
	rs2999069	3	127971609	C	T	0.1175	1.15259	3.18291e-06
	rs2955092	3	127972528	C	G	0.1174	1.15284	3.11249e-06
	rs10637017	3	127976912	A	AAAG	0.1155	1.1488	6.6717e-06
	rs2955094	3	127976923	A	G	0.1175	1.15259	3.18291e-06
	rs2955095	3	127977665	A	T	0.1175	1.15259	3.18291e-06
	rs2955096	3	127977866	A	G	0.1173	1.15387	2.67346e-06
	rs2999068	3	127977978	T	C	0.1175	1.15259	3.18291e-06
	rs2955097	3	127978505	G	C	0.1175	1.15257	3.18195e-06
	rs2999067	3	127978531	C	A	0.1175	1.15246	3.23029e-06
	rs2955098	3	127979501	T	G	0.1174	1.15374	2.71367e-06
	rs2955099	3	127979654	G	C	0.1175	1.15259	3.18291e-06
	rs2999066	3	127980286	T	C	0.1174	1.15303	2.9946e-06
	rs2999065	3	127981438	A	C	0.1176	1.15275	3.1076e-06
	rs2811545	3	127983148	C	G	0.1175	1.15259	3.18291e-06
	rs2811544	3	127983495	T	C	0.1175	1.15267	3.14777e-06
	rs2811543	3	127983796	T	G	0.1175	1.15267	3.14777e-06
	rs2811542	3	127983800	A	C	0.1175	1.15267	3.14777e-06
	rs56226498	3	127983996	C	CACTG	0.1171	1.15581	2.06322e-06
	rs2811541	3	127984794	C	T	0.1175	1.15263	3.16472e-06
	rs2811540	3	127985569	T	C	0.1174	1.15274	3.11842e-06
	rs2811539	3	127986473	C	G	0.1175	1.15267	3.14777e-06
	rs2811538	3	127986631	A	G	0.1174	1.15274	3.11842e-06
	rs2811396	3	127987356	A	G	0.1175	1.15267	3.14777e-06
	rs2811400	3	127987867	G	A	0.1173	1.15389	2.66876e-06
	rs2811537	3	127987924	A	C	0.1175	1.15267	3.14777e-06
	rs2811536	3	127988919	A	C	0.1173	1.15388	2.69795e-06
	rs2811534	3	127991108	A	G	0.1174	1.1528	3.09085e-06
	rs2811414	3	127991177	G	C	0.1173	1.15409	2.5959e-06
	rs2811533	3	127991729	G	A	0.1173	1.15319	2.99406e-06
	rs2811416	3	127991938	T	C	0.1164	1.15554	2.31951e-06
	rs2811532	3	127992170	G	T	0.1173	1.15319	2.99406e-06
	rs2811531	3	127992495	G	C	0.1173	1.15319	2.99406e-06
	rs2811530	3	127993166	A	G	0.1172	1.15439	2.54606e-06
	rs2955100	3	127993325	G	A	0.1173	1.15319	2.99406e-06
	rs2999062	3	127993606	A	G	0.1173	1.15319	2.99406e-06
	rs2999061	3	127993623	A	G	0.1173	1.1532	2.99157e-06
	rs2811528	3	127994436	A	G	0.1172	1.1542	2.61202e-06
	rs2811527	3	127994604	A	G	0.1173	1.15327	2.96287e-06
	rs2811526	3	127995718	A	C	0.1173	1.15059	4.38831e-06
	rs2811373	3	127997429	T	A	0.1173	1.15363	2.80009e-06
	rs2811381	3	127997912	A	G	0.1172	1.15482	2.38003e-06
	rs2811525	3	127999430	T	C	0.1173	1.15402	2.64936e-06
	rs2811524	3	127999955	G	A	0.1173	1.1537	2.77135e-06
	rs2811386	3	128000015	A	C	0.1173	1.1537	2.77135e-06
	rs7374952	3	128001367	T	C	0.1173	1.1537	2.77135e-06
	rs7374227	3	128001515	G	C	0.1173	1.1537	2.77135e-06
	rs6765233	3	128002850	T	C	0.1172	1.15513	2.27923e-06
	rs4593050	3	128004531	T	C	0.1173	1.1537	2.77135e-06
	rs6439124	3	128007466	A	G	0.1173	1.15372	2.76255e-06
	rs7373998	3	128008223	A	G	0.1173	1.15372	2.76255e-06
	rs2955101	3	128009612	A	G	0.1173	1.15358	2.81973e-06
	rs2811523	3	128011397	A	G	0.1172	1.15556	2.14038e-06
	rs2811522	3	128011423	T	C	0.1172	1.15557	2.13632e-06
	rs2811520	3	128012277	G	T	0.1172	1.15567	2.10848e-06
	rs2811519	3	128012876	T	G	0.1173	1.15648	1.8681e-06
	rs2811518	3	128013645	G	A	0.1172	1.15575	2.08436e-06
	rs2811387	3	128015178	C	T	0.1171	1.15749	1.64397e-06
	rs11437851	3	128015501	G	GC	0.1169	1.15868	1.45549e-06
	rs10634924	3	128016613	T	TAA	0.117	1.1573	1.75975e-06
	rs2811388	3	128018447	A	G	0.116	1.15342	3.40796e-06
	rs2999036	3	128020701	G	C	0.1159	1.15393	3.17949e-06
	rs2811389	3	128021362	A	T	0.116	1.15288	3.66985e-06
	rs2811390	3	128021481	T	C	0.116	1.15338	3.42629e-06
	rs2811391	3	128022368	A	G	0.1159	1.1539	3.19184e-06
	rs2811392	3	128023976	G	A	0.1158	1.1551	2.7227e-06
	rs2811393	3	128023999	T	C	0.116	1.15338	3.42629e-06
	rs2037965	3	128025044	C	T	0.116	1.15335	3.43877e-06
	rs2811397	3	128027237	C	T	0.116	1.15338	3.42856e-06
	rs6805582	3	128029008	A	G	0.1159	1.15356	3.33831e-06
	rs6805621	3	128029204	T	C	0.116	1.1538	3.20911e-06
	rs56287882	3	128030343	A	G	0.1158	1.15474	2.85729e-06
	rs73197383	3	128030474	T	C	0.1158	1.15474	2.85729e-06
	rs6794591	3	128031219	T	C	0.116	1.15256	3.83073e-06
	rs16843876	3	128032540	G	A	0.116	1.15256	3.83073e-06
	rs11706852	3	128032887	A	G	0.116	1.15256	3.83073e-06
	rs11706826	3	128032991	T	C	0.116	1.15256	3.83073e-06
	rs11706908	3	128033048	A	G	0.116	1.15256	3.83073e-06
	rs6771646	3	128034535	G	T	0.1163	1.14939	5.86357e-06
	rs56328893	3	128041830	G	A	0.1162	1.15064	4.98868e-06
	rs55925538	3	128042877	A	G	0.1162	1.15029	5.23497e-06
	rs55989768	3	128043004	C	G	0.1164	1.14855	6.57044e-06
	rs55675294	3	128043050	A	C	0.1163	1.1491	6.09793e-06
	rs73197388	3	128043920	T	G	0.1162	1.15098	4.76497e-06
	rs6772407	3	128044372	T	C	0.1163	1.14905	6.13907e-06
	3:128046134_TCCC_T	3	128046134	T	TCCC	0.1162	1.15122	4.61953e-06
	3:128046144_CCCA_C	3	128046144	C	CCCA	0.1158	1.15313	3.55778e-06
	rs11710627	3	128047009	C	G	0.1161	1.151	4.75028e-06
	rs11710704	3	128047236	A	G	0.1161	1.151	4.75028e-06
	rs11706304	3	128050614	G	A	0.1161	1.15135	4.52948e-06
	rs16844002	3	128053487	T	G	0.1163	1.14924	5.97822e-06
	3:128055663_AT_A	3	128055663	A	AT	0.116	1.15603	2.3962e-06
	rs6798749	3	128056897	A	G	0.1161	1.15178	4.27328e-06
	rs3849531	3	128058617	T	A	0.2678	1.10826	7.55418e-06
	rs73201462	3	128059293	C	A	0.1161	1.15069	4.98768e-06
	rs58986862	3	128061689	T	C	0.1162	1.14931	6.03546e-06
	rs56850662	3	128061922	T	G	0.1163	1.14926	6.08924e-06
	rs60399786	3	128062070	A	G	0.1161	1.14799	7.37713e-06
	3:128064819_TATA_T	3	128064819	T	TATA	0.1155	1.15444	3.07415e-06
	rs57699322	3	128065313	T	C	0.1157	1.15172	4.42216e-06
	rs61044849	3	128065466	T	C	0.1157	1.15232	4.09484e-06
	rs57735707	3	128065815	C	T	0.1156	1.15249	3.99694e-06
	rs11709611	3	128067275	C	T	0.1158	1.15693	2.07479e-06
	rs11721213	3	128067441	T	G	0.1158	1.15611	2.36717e-06
	rs1735549	3	128071809	T	A	0.226	1.11916	3.3046e-06
	rs11711096	3	128072502	A	G	0.088	1.17776	2.00917e-06
	rs1735546	3	128075398	G	T	0.2501	1.11582	2.98171e-06
	rs6785384	3	128077602	T	C	0.2256	1.11608	5.90915e-06
	rs1735545	3	128081260	C	G	0.2251	1.11391	9.0452e-06
	rs1702122	3	128083332	G	A	0.2493	1.10964	9.82863e-06
	rs1735538	3	128092102	G	A	0.2491	1.11024	8.78603e-06
	rs1702119	3	128094493	C	T	0.249	1.11018	8.91218e-06
	rs2293947	3	128097496	C	A	0.0859	1.1729	4.81195e-06
	rs2977562	3	128106267	G	A	0.2546	1.10855	9.28582e-06
	rs2977561	3	128106536	C	T	0.2544	1.10812	9.93199e-06
	rs7373685	3	128107020	C	A	0.2545	1.10886	8.62117e-06
	rs11720784	3	128107139	T	C	0.1036	1.15408	8.81846e-06
	rs1625296	3	128107982	A	G	0.2549	1.11036	6.48256e-06
	rs3887841	3	128109941	C	T	0.2309	1.11417	6.26049e-06
	rs729847	3	128110770	A	G	0.2306	1.11247	8.55962e-06
	rs4241495	3	128111174	C	T	0.2551	1.11002	6.85063e-06
	rs545773762	3	128113329	AT	A	0.2285	1.11378	7.86048e-06
	rs7632169	3	128114587	C	T	0.255	1.11113	5.63075e-06
	rs1702136	3	128118711	A	G	0.2301	1.11568	4.92201e-06
	rs760383	3	128119565	G	A	0.2305	1.11507	5.38711e-06
	rs2659685	3	128122396	A	G	0.2415	1.11047	9.17468e-06
	rs1735537	3	128122820	C	T	0.2441	1.11234	6.73533e-06
	rs2241292	3	169798962	G	C	0.1263	0.860118	5.05246e-06
	rs12497114	3	169799521	A	T	0.1265	0.857552	3.3482e-06
	rs12493804	3	169799704	A	G	0.1262	0.858354	3.82475e-06
	rs397943860	3	169804155	TGTTG	T	0.1171	0.857187	7.9852e-06
	rs16854836	3	169804730	C	T	0.1264	0.860812	5.51713e-06
	rs7615039	3	169806170	A	G	0.1264	0.859528	4.48203e-06
	rs12492606	3	169808354	A	G	0.1262	0.860794	5.6035e-06
	rs888507	3	169811039	C	G	0.1261	0.861821	6.77445e-06
	rs879161	3	169812115	G	A	0.1265	0.858722	3.95078e-06
	3:169813976_AT_A	3	169813976	A	AT	0.1262	0.859364	4.49194e-06
	rs16854848	3	169822201	C	T	0.128	0.859906	4.29243e-06
	rs6781454	3	169823096	C	T	0.1264	0.858913	4.08403e-06
	rs56241439	3	169830174	C	T	0.1265	0.85976	4.70468e-06
	rs6785202	3	169830459	G	A	0.1265	0.858968	4.07933e-06
	rs766677918	3	169833107	A	AAGG	0.1284	0.860597	4.9709e-06
	rs58417766	3	169833247	G	A	0.1264	0.860141	4.93084e-06
	rs7638400	3	169837787	G	A	0.1264	0.859117	4.18315e-06
	rs6808506	3	169839239	C	G	0.1265	0.861608	6.15326e-06
	rs73030653	3	169841926	A	G	0.1263	0.86006	4.91309e-06
	rs80038349	3	169844718	T	G	0.1241	0.852691	1.9206e-06
	rs73879173	3	169845604	G	T	0.1265	0.860905	5.60966e-06
	rs79389383	3	169858228	A	G	0.1263	0.861254	5.94476e-06
	rs7618919	3	169860239	T	C	0.1263	0.861204	5.89633e-06
	rs6809214	3	169864096	A	G	0.1263	0.861191	5.88332e-06
	rs6786022	3	169864154	A	C	0.1263	0.861191	5.88332e-06
	rs111631424	3	169865147	TA	T	0.1269	0.85946	4.32816e-06
	rs113687726	3	169867464	A	G	0.1261	0.861522	6.32311e-06
	rs76146702	3	169868720	T	G	0.1263	0.860426	5.22039e-06
	rs73879178	3	169872834	T	C	0.1263	0.861077	5.76811e-06
	rs57150274	3	169874634	T	C	0.126	0.862809	7.73884e-06
	rs73879180	3	169874968	C	T	0.1262	0.861038	5.82526e-06
	rs6763396	3	169876765	T	C	0.1259	0.863794	9.10377e-06
	rs73879182	3	169879695	T	C	0.1264	0.861694	6.33246e-06
	rs12488988	3	169879860	C	T	0.1266	0.86028	4.99947e-06
	rs74643988	3	169883365	C	A	0.1263	0.85948	4.49799e-06
	rs76646441	3	169885103	G	A	0.1268	0.857441	3.14107e-06
	rs61493476	3	169887831	A	C	0.1263	0.860114	4.9556e-06
	rs3772186	3	169889331	A	T	0.1263	0.860115	4.95654e-06
	rs79518241	3	169890738	C	T	0.1263	0.859583	4.57698e-06
	rs17236830	3	169891246	A	G	0.1263	0.860389	5.19484e-06
	rs16854875	3	169899667	G	T	0.1274	0.860209	4.82232e-06
	rs113438612	3	169901726	T	C	0.1273	0.860392	4.96237e-06
	rs112269654	3	169903667	A	G	0.1265	0.854186	2.05336e-06
	rs77248289	3	169905625	T	C	0.1272	0.862374	6.91966e-06
	rs539544987	3	169905997	TG	T	0.1304	0.854468	1.7318e-06
	rs9757709	3	169906407	G	T	0.1272	0.862593	7.17604e-06
	rs36084450	3	169907030	CAA	C	0.1255	0.854051	2.23022e-06
	3:169908919_AG_A	3	169908919	A	AG	0.1259	0.847005	7.16262e-07
	rs12493954	3	169909941	T	C	0.1262	0.851123	1.33216e-06
	rs76336713	3	169911957	T	G	0.1262	0.852513	1.70408e-06
	rs61668041	3	169913020	T	A	0.1261	0.852846	1.80615e-06
	rs113351200	3	169915772	C	T	0.1247	0.848413	1.05104e-06
	rs77964281	3	169916180	C	T	0.127	0.853928	2.03943e-06
	rs6762609	3	169916919	T	C	0.1256	0.850889	1.38008e-06
	3:169917029_TCAA_T	3	169917029	T	TCAA	0.1254	0.850096	1.41648e-06
	rs76925190	3	170066339	C	A	0.1708	0.874852	3.34565e-06
	rs78416326	3	170074517	C	G	0.1995	0.865148	1.09521e-07
	rs61436251	3	170083629	G	C	0.1997	0.863041	6.47801e-08
	rs80304993	3	170097606	A	G	0.2332	0.877583	3.16624e-07
	3:170105309_ACTT_A	3	170105309	A	ACTT	0.1947	0.856822	2.55001e-08
	rs150897254	3	176069815	G	C	0.0129	1.44718	1.8876e-06
	rs139149534	3	176102746	A	T	0.0114	1.53636	7.5899e-08
	rs78813904	3	195072472	A	G	0.0846	0.835064	7.87112e-06
	rs73208906	3	195083578	C	T	0.0846	0.834235	7.01089e-06
	rs111618762	3	195086664	A	G	0.0846	0.834909	7.71558e-06
	rs73208913	3	195097385	G	A	0.0871	0.837688	8.0661e-06
	rs139238081	4	11232637	T	C	0.0132	1.42128	4.90832e-06
	rs4698932	4	106049147	A	G	0.4906	0.892482	5.13536e-08
	rs7679673	4	106061534	A	C	0.372	0.875462	1.22175e-09
	rs10007915	4	106065308	G	C	0.3729	0.875064	1.12288e-09
	rs1015521	4	106115450	T	G	0.3279	0.886167	9.41376e-08
	rs139887111	4	106116214	AT	A	0.3269	0.887519	1.50902e-07
	rs2047408	4	106123582	G	C	0.328	0.887757	1.39991e-07
	rs6533182	4	106124585	C	G	0.3286	0.889686	2.28145e-07
	rs1909122	4	106127004	C	T	0.3293	0.891844	3.96872e-07
	rs1391441	4	106128760	G	A	0.3119	0.903013	8.08712e-06
	rs7663401	4	106128954	C	T	0.3533	0.900069	1.90114e-06
	rs2007403	4	106131210	C	T	0.3532	0.899714	1.76439e-06
	rs6533183	4	106133184	C	T	0.3397	0.89528	7.47726e-07
	rs2047409	4	106137033	G	A	0.3543	0.899275	1.52595e-06
	rs11735256	4	106138146	T	C	0.3542	0.89939	1.56628e-06
	rs7655890	4	106140501	G	T	0.312	0.903483	8.86285e-06
	rs11097882	4	106142960	C	T	0.3521	0.901216	2.53446e-06
	rs13147502	4	106143797	G	A	0.3521	0.901506	2.7162e-06
	rs9884984	4	106143948	G	A	0.3382	0.900515	2.76183e-06
	rs6839705	4	106144735	A	C	0.3374	0.895934	9.14988e-07
	rs7674220	4	106148758	G	C	0.3384	0.89735	1.26871e-06
	rs1391439	4	106151642	G	A	0.3523	0.899837	1.78869e-06
	rs10069690	5	1279790	T	C	0.2584	0.874293	4.2404e-08
	rs2242652	5	1280028	A	G	0.1909	0.837319	2.8712e-10
	rs4975538	5	1280830	C	G	0.354	0.905204	9.70738e-06
	rs7726159	5	1282319	A	C	0.3273	0.899314	2.51957e-06
	rs7725218	5	1282414	A	G	0.338	0.905658	9.01354e-06
	rs72709458	5	1283755	T	C	0.202	0.866013	1.57536e-07
	rs4449583	5	1284135	T	C	0.3259	0.89938	3.17579e-06
	rs2736098	5	1294086	T	C	0.2786	1.13981	7.86923e-09
	rs2853669	5	1295349	G	A	0.3138	1.11745	4.60339e-07
	rs3215401	5	1296255	AG	A	0.314	1.11686	5.3107e-07
	rs201878870	5	1297077	A	ACC	0.3029	1.11675	6.65325e-07
	rs2736108	5	1297488	T	C	0.3034	1.11702	6.00962e-07
	rs2736107	5	1297854	T	C	0.2867	1.11874	6.69694e-07
	rs12655062	5	1890877	A	G	0.3198	1.12226	2.31814e-07
	rs4975758	5	1891174	G	C	0.4597	1.10266	3.9999e-06
	rs10866528	5	1891821	G	A	0.4619	1.09953	7.24963e-06
	rs12653946	5	1895829	T	C	0.4183	1.09945	5.49173e-06
	rs2121117	5	180288239	G	A	0.1929	0.877126	2.29741e-06
	rs111847411	5	180297518	A	C	0.1211	0.836275	2.03517e-07
	rs112100425	5	180299633	G	A	0.1191	0.832946	1.55008e-07
	rs2436582	6	1670209	C	T	0.1313	1.14345	5.35794e-06
	rs11757946	6	1671997	T	C	0.1342	1.15233	1.10872e-06
	rs12662038	6	1675928	C	T	0.1345	1.15511	6.94438e-07
	rs9766727	6	1682704	C	T	0.1357	1.1516	1.02199e-06
	rs7771005	6	1683287	T	C	0.1358	1.15132	1.06972e-06
	rs112907206	6	24161487	A	G	0.0254	0.709718	9.93963e-06
	rs2428516	6	31021325	T	C	0.3732	1.10219	5.44708e-06
	rs3130545	6	31063328	T	C	0.3301	0.902252	4.83915e-06
	rs2394877	6	31066468	C	T	0.3301	0.902232	4.80019e-06
	rs2394878	6	31066585	C	A	0.3301	0.902232	4.80019e-06
	6:31066736_GA_G	6	31066736	G	GA	0.3301	0.902123	4.67682e-06
	rs2263309	6	31066886	G	A	0.3301	0.902232	4.80019e-06
	rs3064787	6	31066935	TGCG	T	0.3294	0.902037	4.70452e-06
	rs2517403	6	31067009	C	T	0.3298	0.902078	4.76294e-06
	rs9263519	6	31067184	A	G	0.3223	0.903868	9.60586e-06
	rs9263521	6	31067232	T	C	0.3279	0.901989	4.86537e-06
	rs9263523	6	31067264	T	C	0.3249	0.896553	1.99428e-06
	rs9263524	6	31067359	G	A	0.3301	0.902232	4.80019e-06
	rs9263525	6	31067402	T	C	0.3301	0.902232	4.80019e-06
	rs9263526	6	31067445	A	T	0.3301	0.902232	4.80019e-06
	rs9263527	6	31067461	G	A	0.3301	0.902232	4.80019e-06
	rs9263529	6	31067551	C	T	0.3325	0.896516	1.45013e-06
	rs9263530	6	31067564	C	T	0.3325	0.896393	1.40728e-06
	rs9263531	6	31067565	A	G	0.3325	0.896441	1.42343e-06
	rs9263532	6	31067624	C	T	0.3299	0.902064	4.66462e-06
	rs9263533	6	31067683	A	G	0.3303	0.902187	5.06841e-06
	rs9263534	6	31067699	A	G	0.3328	0.903079	6.32844e-06
	rs9263535	6	31067758	G	A	0.3301	0.902232	4.80019e-06
	rs9263536	6	31067779	G	A	0.3299	0.901451	4.05601e-06
	rs9263537	6	31067824	T	C	0.3298	0.901052	3.71623e-06
	rs3130547	6	31067837	A	G	0.3299	0.900988	3.65348e-06
	rs3130549	6	31067906	T	C	0.3301	0.902237	4.80538e-06
	rs3130971	6	31068101	A	T	0.3301	0.902232	4.80019e-06
	rs2535286	6	31068213	C	T	0.3301	0.902232	4.80019e-06
	rs2535285	6	31068319	G	A	0.3301	0.902232	4.80019e-06
	rs2535284	6	31068364	G	C	0.33	0.902117	4.67993e-06
	rs2517558	6	31068549	T	G	0.3301	0.902232	4.80019e-06
	rs2517557	6	31068710	C	G	0.3301	0.902334	4.91832e-06
	rs2517555	6	31068964	T	C	0.3301	0.902334	4.91832e-06
	rs3130550	6	31069031	A	G	0.3301	0.902327	4.91049e-06
	rs3130551	6	31069044	T	C	0.3301	0.902327	4.91049e-06
	rs9263556	6	31069226	C	A	0.3299	0.902853	5.60032e-06
	rs9263557	6	31069229	G	A	0.3299	0.902732	5.44042e-06
	rs9263558	6	31069302	T	C	0.3299	0.902732	5.44042e-06
	rs9263559	6	31069328	T	C	0.3301	0.902327	4.91049e-06
	rs9263564	6	31069448	A	G	0.3231	0.903296	8.43985e-06
	6:31069455_AAAAAAAATTTTC_A	6	31069455	A	AAAAAAAATTTTC	0.326	0.903653	8.07934e-06
	rs9263565	6	31069489	T	G	0.3248	0.90112	4.62983e-06
	rs9263566	6	31069503	G	A	0.3299	0.902828	5.53343e-06
	rs9263567	6	31069527	A	T	0.3253	0.899684	3.24661e-06
	rs9263568	6	31069560	A	T	0.3261	0.902298	5.90891e-06
	rs9263569	6	31069644	T	C	0.3298	0.902055	4.66741e-06
	rs9263570	6	31069672	T	C	0.3298	0.902055	4.66741e-06
	rs9263571	6	31069697	C	T	0.3298	0.902038	4.64999e-06
	rs9281206	6	31069838	CCT	C	0.3299	0.90122	3.82505e-06
	rs9263573	6	31069841	A	T	0.3297	0.902026	4.6346e-06
	rs9263574	6	31069852	A	G	0.3297	0.902073	4.68456e-06
	rs9263575	6	31069861	G	A	0.3297	0.902026	4.6346e-06
	rs6919169	6	31069899	A	G	0.3301	0.902225	4.79253e-06
	rs3095303	6	31070078	A	G	0.3148	0.900493	4.40582e-06
	rs2844638	6	31070414	T	A	0.3301	0.902225	4.79253e-06
	rs2535281	6	31070779	G	C	0.3301	0.902225	4.79253e-06
	rs2508011	6	31071058	C	A	0.3301	0.902235	4.80347e-06
	rs2508010	6	31071100	C	T	0.3301	0.902235	4.80347e-06
	rs9263588	6	31071144	C	T	0.3301	0.902236	4.80325e-06
	rs9263590	6	31071271	C	T	0.3302	0.902375	4.98596e-06
	rs9263592	6	31071329	T	G	0.3301	0.90247	5.08024e-06
	rs9263594	6	31071381	C	G	0.3301	0.90247	5.08024e-06
	rs147933910	6	31071419	GGT	G	0.3298	0.902187	4.80682e-06
	rs9263595	6	31071422	G	A	0.3299	0.902034	4.64147e-06
	rs9281208	6	31071445	TA	T	0.3301	0.902152	4.8116e-06
	rs9263596	6	31071472	C	T	0.3301	0.90247	5.08024e-06
	rs9263598	6	31071565	C	G	0.3301	0.902472	5.08346e-06
	rs9263599	6	31071581	A	G	0.3301	0.902472	5.08346e-06
	rs9263603	6	31071784	T	C	0.3301	0.90247	5.08024e-06
	rs9263604	6	31071785	T	C	0.3299	0.902543	5.20969e-06
	rs2535280	6	31071881	C	T	0.3301	0.90247	5.08024e-06
	rs2517526	6	31071979	G	C	0.3301	0.902487	5.09987e-06
	6:31072398_TTGAGG_T	6	31072398	T	TTGAGG	0.3302	0.901869	4.41329e-06
	rs2508009	6	31072578	A	C	0.3301	0.902487	5.09987e-06
	rs9263608	6	31072653	T	G	0.3301	0.902218	4.78267e-06
	rs9263609	6	31072659	T	C	0.3301	0.902221	4.78548e-06
	rs9263619	6	31072979	A	T	0.3301	0.90223	4.79563e-06
	rs2517496	6	31073532	C	G	0.3301	0.902221	4.78548e-06
	rs4947300	6	31073857	C	A	0.3301	0.902218	4.78267e-06
	rs2517484	6	31074129	A	G	0.3301	0.902166	4.72161e-06
	rs2844636	6	31074750	A	C	0.3301	0.902172	4.72851e-06
	rs2844635	6	31075481	G	A	0.3302	0.901872	4.41055e-06
	rs2517522	6	31077041	A	G	0.3301	0.902194	4.75599e-06
	rs1265066	6	31077600	T	G	0.3301	0.902184	4.74596e-06
	rs1265062	6	31078005	T	C	0.3301	0.902209	4.77456e-06
	rs1265061	6	31078257	A	C	0.3301	0.902104	4.658e-06
	rs1268928	6	31078899	T	G	0.3301	0.902143	4.7018e-06
	rs2233987	6	31079074	T	C	0.3301	0.902143	4.7018e-06
	rs2233986	6	31079076	A	G	0.3301	0.902143	4.7018e-06
	rs1265155	6	31143694	A	G	0.3476	1.10435	4.25312e-06
	rs4947305	6	31144429	G	A	0.3481	1.10438	4.06998e-06
	rs9404937	6	31144637	A	G	0.3184	1.1182	3.36228e-07
	rs7751130	6	31144678	T	G	0.3478	1.10121	7.73599e-06
	rs9501504	6	31144849	G	A	0.347	1.10325	5.30603e-06
	rs9295956	6	31144912	G	A	0.3469	1.10372	4.84755e-06
	rs9391813	6	31145073	C	T	0.3478	1.1037	4.72318e-06
	rs9391814	6	31145107	G	A	0.3461	1.1072	2.44548e-06
	rs9391816	6	31145123	G	A	0.3472	1.10531	3.4464e-06
	rs9501066	6	31145271	G	A	0.3481	1.10434	4.10225e-06
	rs146037572	6	31145284	GCCTA	G	0.3446	1.10359	5.33032e-06
	rs3871246	6	31145431	C	T	0.3481	1.10434	4.10392e-06
	rs3871247	6	31145702	A	G	0.3481	1.10431	4.12722e-06
	rs3868542	6	31145839	C	T	0.3481	1.10412	4.29547e-06
	rs3871248	6	31145991	T	C	0.3481	1.10418	4.23687e-06
	rs143488460	6	31146315	TGATC	T	0.3477	1.10541	3.32892e-06
	rs9368657	6	31146477	C	T	0.3481	1.10425	4.18857e-06
	rs9368658	6	31146513	G	A	0.3481	1.10414	4.27039e-06
	rs9357110	6	31147725	G	A	0.3482	1.10368	4.68591e-06
	rs9394040	6	31147892	C	T	0.3474	1.10224	6.31127e-06
	rs9357111	6	31147916	T	C	0.3474	1.10224	6.31127e-06
	rs6937752	6	31148606	T	C	0.3475	1.10217	6.38952e-06
	rs36039697	6	31178969	A	G	0.2493	1.11261	6.50611e-06
	rs41268860	6	31222661	C	A	0.121	1.14675	9.53726e-06
	rs41268864	6	31225911	G	C	0.1394	1.13524	9.8364e-06
	rs9357119	6	31229747	T	G	0.2826	1.11552	1.1958e-06
	rs9357120	6	31230717	A	T	0.2802	1.11456	1.62482e-06
	rs2853961	6	31231989	A	G	0.36	0.907657	9.96219e-06
	rs72558163	6	31237342	T	G	0.1315	1.14096	8.13429e-06
	rs17879195	6	31239305	T	C	0.1729	1.1267	6.46914e-06
	rs1050437	6	31239585	T	C	0.1947	1.12327	4.66743e-06
	rs1050444	6	31239614	A	G	0.1949	1.12801	2.02172e-06
	rs6900458	6	31241207	T	C	0.194	1.12634	2.83443e-06
	rs28722181	6	31243027	T	A	0.1739	1.12936	4.16687e-06
	rs9461680	6	31243347	T	C	0.1781	1.1276	4.67622e-06
	rs9468911	6	31243359	A	G	0.178	1.127	5.17303e-06
	rs4141168	6	31243828	G	A	0.2169	1.12097	3.12622e-06
	rs34196875	6	31275603	C	G	0.1368	1.13974	6.49207e-06
	rs34718458	6	31277595	C	G	0.1396	1.14148	5.91129e-06
	rs9265490	6	31297343	T	C	0.2231	0.888164	5.82248e-06
	6:31298375_GA_G	6	31298375	G	GA	0.2187	0.882541	2.32259e-06
	rs111743557	6	31299497	TTG	T	0.2217	0.882828	2.08715e-06
	rs55655633	6	33861124	T	A	0.2661	0.898494	9.7058e-06
	rs12203518	6	41510291	C	G	0.2801	1.11608	1.81813e-06
	rs764141147	6	41510863	C	CAT	0.2797	1.11402	2.8455e-06
	rs72858925	6	41511644	T	C	0.0803	1.17725	6.64753e-06
	rs2395779	6	41511950	T	C	0.2836	1.12187	4.25402e-07
	rs1326322	6	41512462	T	G	0.2833	1.12182	4.2905e-07
	rs72858927	6	41512681	C	G	0.0925	1.17531	1.79805e-06
	rs4714476	6	41513740	C	T	0.2829	1.12193	4.02308e-07
	rs6935446	6	41514372	G	A	0.2829	1.12258	3.49014e-07
	rs6935737	6	41514411	G	C	0.2827	1.12123	5.21319e-07
	rs9381075	6	41515224	A	G	0.2617	1.11405	3.30166e-06
	rs3747744	6	41516351	G	A	0.2836	1.122	3.76319e-07
	rs9394807	6	41517484	G	A	0.2744	1.13147	6.94343e-08
	rs9381076	6	41517564	A	G	0.2772	1.13003	7.7264e-08
	rs4714479	6	41518807	G	A	0.2776	1.12898	9.31692e-08
	rs2148342	6	41519522	A	G	0.2776	1.12972	7.9794e-08
	rs2025645	6	41519654	G	A	0.2776	1.12976	7.90897e-08
	rs67470086	6	41520590	T	C	0.0873	1.19639	1.90923e-07
	rs4714480	6	41520891	C	T	0.2699	1.13056	8.86644e-08
	rs113345212	6	41521062	GGA	G	0.108	1.18719	5.29486e-08
	rs113521153	6	41521075	T	C	0.0875	1.19709	1.69841e-07
	rs4714481	6	41521110	C	T	0.2698	1.1344	3.69213e-08
	rs72858935	6	41522095	T	C	0.0876	1.19829	1.41501e-07
	6:41522937_AGATCGC_A	6	41522937	A	AGATCGC	0.0873	1.20488	5.84916e-08
	rs10947980	6	41525739	G	A	0.2657	1.13932	1.46229e-08
	rs9381080	6	41527698	C	G	0.2711	1.13774	1.68042e-08
	rs9369289	6	41527895	A	G	0.1092	1.19229	1.91626e-08
	rs72858938	6	41527901	C	T	0.088	1.20135	8.70325e-08
	rs4714482	6	41528199	A	G	0.2705	1.13727	1.9463e-08
	rs4714483	6	41528214	A	G	0.2704	1.13735	1.91002e-08
	6:41529060_TC_T	6	41529060	T	TC	0.2702	1.13831	1.5134e-08
	rs186816008	6	41530678	G	C	0.0845	1.21363	2.78984e-08
	rs4714484	6	41531223	A	G	0.1631	1.13802	1.74459e-06
	rs9369290	6	41533046	T	C	0.2708	1.13749	1.7826e-08
	rs2104506	6	41533579	A	C	0.2708	1.13744	1.79981e-08
	rs9296365	6	41535379	G	A	0.273	1.13766	1.28732e-08
	rs4714485	6	41536587	G	T	0.2732	1.13665	1.56183e-08
	rs913074	6	41538545	C	T	0.2734	1.13857	1.05768e-08
	rs9381082	6	41542214	C	T	0.2732	1.13844	1.12826e-08
	rs4714486	6	41542417	T	C	0.2731	1.13782	1.31763e-08
	rs6458228	6	41543793	A	C	0.2713	1.13787	1.61489e-08
	rs1886816	6	41544494	G	A	0.2727	1.1365	1.93643e-08
	rs4714487	6	41547312	C	T	0.2756	1.14292	4.00508e-09
	rs7753653	6	41548430	G	A	0.2752	1.14276	4.38854e-09
	rs6917029	6	41548540	G	C	0.2752	1.14195	5.35575e-09
	rs9394809	6	41548671	T	A	0.1091	1.18967	3.0139e-08
	rs6917270	6	41548755	G	A	0.2754	1.14255	4.63417e-09
	rs72858989	6	41549108	T	C	0.088	1.19678	1.69801e-07
	rs1475365	6	41550172	A	C	0.2679	1.12102	7.23184e-07
	rs669017	6	117093340	C	T	0.2571	0.866841	5.99278e-09
	rs2307839	6	117093554	T	TTC	0.2549	0.866284	6.40415e-09
	rs540136	6	117093645	G	A	0.2571	0.867205	6.58359e-09
	rs654380	6	117094342	G	A	0.257	0.86683	5.9572e-09
	rs643031	6	117094553	T	A	0.2543	0.865862	5.28133e-09
	rs612778	6	117094574	A	T	0.2543	0.865849	5.26298e-09
	rs596616	6	117095962	T	A	0.3638	0.891085	1.48784e-07
	rs597237	6	117096486	T	C	0.2536	0.865082	4.72175e-09
	rs581617	6	117096957	A	G	0.2541	0.865041	4.42703e-09
	rs1084813	6	117097337	G	A	0.3636	0.891072	1.52182e-07
	rs472733	6	117097788	A	G	0.254	0.863049	2.57865e-09
	rs471640	6	117097968	G	C	0.2547	0.864882	4.50364e-09
	rs2785929	6	117098522	A	G	0.2544	0.864095	4.07088e-09
	rs2785930	6	117098526	A	G	0.2545	0.864062	4.0026e-09
	rs551104	6	117099005	G	A	0.254	0.862402	2.17007e-09
	rs616719	6	117100309	A	T	0.2536	0.863899	3.62541e-09
	rs615850	6	117100474	G	T	0.2561	0.867308	9.08215e-09
	rs614924	6	117100705	C	T	0.2539	0.862006	1.94413e-09
	rs614922	6	117100708	C	G	0.2539	0.862006	1.94413e-09
	rs601200	6	117101474	C	G	0.3637	0.889924	1.09097e-07
	rs150218857	6	117101970	C	CTGTGTG	0.2697	0.877719	6.6274e-08
	rs587637	6	117102175	C	T	0.2557	0.868711	1.43931e-08
	rs10692562	6	117104147	G	GTAAA	0.2541	0.866381	6.63021e-09
	rs682726	6	117104975	G	A	0.2541	0.86209	1.93831e-09
	rs71272371	6	117105354	GTGCACATGTGTGCAAGCACA	G	0.2423	0.868531	2.73289e-08
	rs587771	6	117105519	T	G	0.1982	0.887487	9.41499e-06
	rs645426	6	117109229	T	C	0.3664	0.886202	3.54109e-08
	rs561114	6	117110948	A	G	0.2964	0.888629	4.02116e-07
	rs585957	6	117111708	T	C	0.2698	0.87506	3.08926e-08
	rs600928	6	117112730	T	C	0.2652	0.871752	1.55182e-08
	rs6901971	6	117114403	G	A	0.2657	0.873638	2.427e-08
	rs1512655	6	117116427	A	G	0.2657	0.873599	2.3998e-08
	rs1512657	6	117117628	G	C	0.2657	0.873541	2.36248e-08
	rs7766085	6	117118687	C	G	0.193	0.885877	8.7661e-06
	rs34566335	6	117119402	A	AG	0.265	0.87455	3.78244e-08
	rs143295846	6	117121427	T	TCCTC	0.2648	0.874386	3.79455e-08
	rs1512658	6	117122495	G	A	0.2664	0.871565	1.36691e-08
	rs2274911	6	117130704	G	A	0.2668	0.870904	1.14351e-08
	rs9400959	6	117133634	G	A	0.2664	0.871592	1.37635e-08
	rs2203192	6	117134124	A	T	0.2665	0.871147	1.22558e-08
	rs7756165	6	117144925	A	G	0.2664	0.871888	1.49084e-08
	rs200420135	6	117156171	A	AAT	0.2665	0.872409	1.75562e-08
	6:117156408_GTTTA_G	6	117156408	G	GTTTA	0.2754	0.866593	3.4917e-09
	rs339358	6	117160010	C	T	0.2662	0.872107	1.61957e-08
	rs339359	6	117160693	A	G	0.2662	0.872124	1.62768e-08
	6:117166029_GTA_G	6	117166029	G	GTA	0.2661	0.872199	1.67335e-08
	rs339365	6	117172218	G	A	0.2662	0.873311	2.21638e-08
	rs143357	6	117173577	T	C	0.2662	0.87329	2.2054e-08
	rs339366	6	117174591	T	C	0.2663	0.873009	2.03876e-08
	rs9481676	6	117176258	A	G	0.2694	0.873228	1.88332e-08
	rs339304	6	117176728	T	C	0.3351	0.877313	5.66049e-09
	rs339305	6	117176757	C	A	0.2662	0.873364	2.24991e-08
	rs339306	6	117176974	C	A	0.2662	0.873344	2.23822e-08
	rs339309	6	117178329	C	T	0.2662	0.87335	2.24075e-08
	rs339310	6	117178383	G	T	0.2662	0.87337	2.25227e-08
	rs339311	6	117178401	C	A	0.2662	0.873352	2.24222e-08
	rs339312	6	117178688	G	A	0.2662	0.873351	2.2417e-08
	rs97457	6	117180881	T	C	0.3431	0.881372	1.46691e-08
	rs88520	6	117181666	A	C	0.2662	0.87429	2.86069e-08
	rs339314	6	117182678	T	C	0.2668	0.873303	2.12168e-08
	rs796878749	6	117183445	C	CTT	0.2684	0.876311	4.4968e-08
	rs339315	6	117183607	C	T	0.2662	0.874283	2.85582e-08
	rs339316	6	117187178	C	T	0.2662	0.874081	2.71498e-08
	rs339318	6	117187910	A	G	0.2662	0.87401	2.65104e-08
	rs339319	6	117188735	T	C	0.2662	0.87401	2.65104e-08
	rs168127	6	117190742	C	G	0.3349	0.878142	7.33458e-09
	rs339320	6	117191249	A	G	0.266	0.874724	3.23855e-08
	rs339321	6	117192190	A	G	0.266	0.874775	3.28224e-08
	rs339323	6	117193512	A	G	0.2659	0.87491	3.4323e-08
	rs339356	6	117197378	A	T	0.2658	0.873573	2.51544e-08
	rs630045	6	117199790	G	C	0.3074	0.879336	2.43379e-08
	rs339351	6	117200434	A	C	0.3074	0.879439	2.49818e-08
	rs13199826	6	117200770	T	C	0.431	1.09924	5.61641e-06
	rs339353	6	117202475	A	C	0.3075	0.878982	2.15609e-08
	rs339326	6	117206395	A	G	0.3077	0.878812	2.00983e-08
	rs339327	6	117207682	G	A	0.3079	0.87879	1.95833e-08
	rs339328	6	117208509	T	G	0.3079	0.879116	2.14986e-08
	rs3907920	6	117209710	A	G	0.4306	1.09804	7.12298e-06
	rs339331	6	117210052	C	T	0.308	0.880401	3.04391e-08
	rs9400968	6	117210606	G	A	0.4275	1.09948	5.29134e-06
	rs6929458	6	117211816	A	C	0.4307	1.09727	8.42433e-06
	rs610424	6	117212258	C	T	0.3079	0.879005	2.08083e-08
	rs339334	6	117212689	G	A	0.3079	0.878895	2.01734e-08
	rs434499	6	117213614	C	T	0.3079	0.878972	2.06226e-08
	rs339340	6	117215114	C	T	0.3079	0.879211	2.21108e-08
	rs1406980	6	117215380	C	T	0.4386	1.10035	4.35733e-06
	rs339341	6	117215671	G	A	0.3079	0.879158	2.17624e-08
	rs2307843	6	117215820	TGA	T	0.3674	0.879394	7.70942e-09
	rs339343	6	117217382	T	C	0.369	0.883223	1.38574e-08
	rs339344	6	117217950	T	C	0.3078	0.879521	2.42045e-08
	rs1321370	6	117218355	A	G	0.4385	1.09898	5.83588e-06
	rs1321369	6	117218479	A	C	0.4385	1.09898	5.83588e-06
	rs339347	6	117219524	C	A	0.369	0.883755	1.63254e-08
	rs654971	6	117220055	A	C	0.3078	0.879511	2.41352e-08
	rs339350	6	117221186	T	C	0.3079	0.879291	2.26852e-08
	rs339297	6	117221542	T	C	0.3078	0.879513	2.41479e-08
	rs339299	6	117222162	G	T	0.3687	0.883076	1.33624e-08
	rs339300	6	117222229	C	T	0.369	0.883569	1.53986e-08
	6:117222981_AT_A	6	117222981	A	AT	0.3691	0.881558	9.3809e-09
	rs339301	6	117224303	G	A	0.3078	0.879608	2.47859e-08
	rs339302	6	117224641	T	A	0.3078	0.879489	2.39664e-08
	rs9372470	6	117224727	T	C	0.4384	1.09922	5.57627e-06
	rs1074469	6	117226245	G	T	0.438	1.09968	5.13858e-06
	rs34272842	6	117228290	AT	A	0.3073	0.880884	3.80722e-08
	rs11756449	6	117228341	G	T	0.4304	1.09719	8.85656e-06
	rs1358793	6	117229593	C	G	0.308	0.879555	2.5139e-08
	rs12201912	6	117229806	A	G	0.3159	0.884228	7.0634e-08
	rs35974852	6	117229958	G	A	0.3159	0.88425	7.10872e-08
	rs2145173	6	117230339	C	G	0.308	0.879524	2.49233e-08
	rs6568967	6	117230721	A	T	0.3079	0.878716	1.99654e-08
	rs9400970	6	117231616	T	A	0.43	1.09688	9.5002e-06
	rs558794025	6	117234010	GGT	G	0.3076	0.880171	3.17461e-08
	rs6927262	6	117234517	A	G	0.3161	0.884174	7.11177e-08
	rs9489065	6	117234711	C	T	0.3078	0.877885	1.60017e-08
	rs1321371	6	117235656	C	G	0.3159	0.883185	5.40935e-08
	rs1406982	6	117236853	A	T	0.3157	0.883712	6.22913e-08
	rs1321372	6	117237524	A	G	0.3159	0.882997	5.12974e-08
	rs6936629	6	117239141	C	T	0.3159	0.883369	5.74289e-08
	rs9489066	6	117239499	C	T	0.3159	0.883404	5.79754e-08
	rs1321366	6	117240593	A	G	0.316	0.882621	4.70112e-08
	6:117240725_TAAG_T	6	117240725	T	TAAG	0.4298	1.09735	9.25943e-06
	rs12202378	6	117242021	C	T	0.3167	0.880833	2.71941e-08
	rs678375	6	117257006	C	A	0.3188	0.883369	4.92748e-08
	rs674621	6	117257018	C	T	0.3188	0.883317	4.86145e-08
	rs675495	6	117257199	T	C	0.3186	0.883616	5.43515e-08
	rs665401	6	117257543	C	T	0.32	0.88231	3.75947e-08
	6:117257571_CA_C	6	117257571	C	CA	0.3193	0.884132	6.36633e-08
	rs55915982	6	117257582	C	T	0.3189	0.882477	3.87244e-08
	rs678230	6	117257795	T	C	0.3189	0.883132	4.62184e-08
	rs386705092	6	117258164	CTTGAG	C	0.3163	0.882435	4.58068e-08
	rs662657	6	117258200	G	A	0.3189	0.883101	4.57617e-08
	rs1761881	6	117258344	A	G	0.3189	0.882952	4.3843e-08
	rs6907088	6	117258674	C	T	0.3189	0.883066	4.52877e-08
	rs9400974	6	117258934	A	C	0.3101	0.877421	1.30417e-08
	rs9400975	6	117258948	C	T	0.318	0.882543	4.24451e-08
	rs9374627	6	117259057	T	C	0.319	0.883435	5.10859e-08
	rs2782298	6	117259102	G	A	0.3174	0.884498	7.32535e-08
	rs2750418	6	117259175	A	G	0.3181	0.882734	4.47868e-08
	rs2750417	6	117259191	C	T	0.3182	0.882682	4.40831e-08
	rs2782299	6	117259261	C	A	0.311	0.87863	1.72448e-08
	rs2750416	6	117259549	A	G	0.319	0.884047	6.08611e-08
	rs1632019	6	117259580	C	T	0.3191	0.884306	6.48072e-08
	rs1631199	6	117259673	G	C	0.3175	0.884463	7.46041e-08
	rs1631116	6	117259702	T	C	0.2917	0.877643	4.99105e-08
	rs1761880	6	117259777	C	A	0.319	0.883618	5.38946e-08
	rs1761879	6	117260230	A	G	0.3188	0.883439	5.16847e-08
	rs1741663	6	117260779	G	A	0.3188	0.883523	5.28873e-08
	rs140975129	6	122808674	G	A	0.0177	1.39796	9.14934e-07
	rs144429084	6	122809905	T	C	0.0178	1.41143	3.76616e-07
	rs145481294	6	122823256	T	C	0.0178	1.40522	5.55647e-07
	rs140121868	6	122860333	G	A	0.0171	1.4086	7.24182e-07
	rs7755764	6	133163778	T	A	0.0263	1.29883	8.11452e-06
	rs7787576	7	27966262	A	T	0.39	1.10433	2.7733e-06
	rs6968704	7	27966984	T	C	0.3159	0.902028	5.8789e-06
	rs67152137	7	27975919	C	G	0.2326	0.891686	5.6571e-06
	rs10486567	7	27976563	A	G	0.2328	0.891084	4.94975e-06
	rs7808935	7	27977363	C	T	0.2329	0.89145	5.32535e-06
	rs117268507	7	67214418	T	C	0.0136	1.4194	3.07591e-06
	rs145959666	7	67254940	A	C	0.0155	1.4118	1.11504e-06
	rs139623948	7	67272340	A	T	0.0156	1.41406	9.54077e-07
	rs145589362	7	67287710	T	C	0.0149	1.39548	4.56403e-06
	rs148538127	7	67289744	A	G	0.0152	1.39405	3.95373e-06
	rs11977715	7	95117703	A	G	0.2225	1.11456	9.32182e-06
	rs2394817	7	97690438	C	T	0.4834	1.09686	8.55239e-06
	rs13240869	7	97694493	G	A	0.4836	1.09812	6.35495e-06
	rs35101190	7	97695888	G	A	0.4836	1.09811	6.36512e-06
	rs12674083	7	97696334	C	T	0.4833	1.09881	5.5165e-06
	rs34675530	7	97697513	C	A	0.4834	1.09863	5.82903e-06
	rs56188399	7	97698000	G	GAA	0.4834	1.10007	4.36224e-06
	rs34796934	7	97701575	G	A	0.4831	1.10029	4.21049e-06
	rs6465647	7	97704822	A	G	0.4833	1.09944	4.98844e-06
	rs12670686	7	97708397	A	G	0.484	1.09698	8.48151e-06
	rs13221758	7	97719806	A	C	0.4715	1.09728	7.8744e-06
	rs7808528	7	97721425	G	T	0.4719	1.09785	6.98096e-06
	rs6465650	7	97724503	C	A	0.4719	1.09879	6.30051e-06
	rs34307903	7	97728449	C	A	0.472	1.09677	8.7656e-06
	7:97728917_AT_A	7	97728917	AT	A	0.4726	1.09879	7.38218e-06
	rs6969384	7	97732842	C	T	0.4719	1.09757	7.45346e-06
	7:97734732_CT_C	7	97734732	C	CT	0.3715	1.10044	7.54855e-06
	rs10242903	7	97741795	T	C	0.3768	1.10264	4.05009e-06
	rs141020575	7	97754097	T	TA	0.462	1.10479	1.75783e-06
	rs951988	7	97762474	G	C	0.3773	1.10311	3.61049e-06
	rs11768309	7	97773812	C	A	0.4646	1.10533	1.42848e-06
	rs6977321	7	97774859	A	G	0.462	1.10276	2.49802e-06
	rs11767962	7	97778576	C	T	0.4651	1.10427	1.77497e-06
	rs10270222	7	97781799	T	C	0.3794	1.10655	1.68546e-06
	rs17435590	7	97784061	T	C	0.4651	1.10353	2.08924e-06
	rs34320230	7	97785500	C	T	0.4651	1.10294	2.37016e-06
	rs6465654	7	97786282	G	A	0.4785	1.09964	4.7738e-06
	rs6958572	7	97789351	A	G	0.476	1.09652	9.21385e-06
	rs12666406	7	97790991	G	A	0.4649	1.1059	1.23458e-06
	rs17435847	7	97792820	G	A	0.4625	1.10253	2.58753e-06
	rs7804318	7	97796635	C	T	0.469	1.10412	1.96179e-06
	rs6965016	7	97807882	C	A	0.4659	1.1039	1.90434e-06
	rs41278842	7	97815999	G	A	0.3797	1.10688	1.55943e-06
	rs6465657	7	97816327	C	T	0.4658	1.10445	1.68542e-06
	rs6465658	7	97816638	G	C	0.4659	1.10423	1.76292e-06
	rs11763970	7	97817321	A	G	0.4634	1.10055	3.92709e-06
	rs7791463	7	97819047	G	A	0.4659	1.10396	1.87706e-06
	rs11765552	7	97822115	T	A	0.4636	1.0996	4.76647e-06
	rs3801294	7	97822210	G	A	0.4636	1.10039	4.06302e-06
	rs11764933	7	97825188	G	A	0.4636	1.10042	4.04364e-06
	rs1495525	7	97826232	A	G	0.3772	1.10295	3.71252e-06
	rs2132276	7	97826340	G	A	0.4635	1.10059	3.90181e-06
	7:97840144_CAG_C	7	97840144	CAG	C	0.4677	1.10468	1.79681e-06
	rs143883725	7	134803134	C	T	0.0116	0.553142	4.19056e-06
	rs4871896	8	23490172	G	A	0.2888	1.10568	9.19867e-06
	rs11135762	8	23491191	G	A	0.2877	1.10686	7.42332e-06
	rs13261460	8	23494856	A	G	0.285	0.897775	5.58183e-06
	rs7835802	8	23495136	C	T	0.3973	1.14811	6.59526e-11
	rs6557705	8	23496546	C	T	0.287	1.1088	5.03174e-06
	rs13265582	8	23497421	C	G	0.2857	0.897047	4.69063e-06
	rs1949164	8	23498855	A	G	0.3971	1.14313	2.27453e-10
	rs1949163	8	23498935	C	T	0.3973	1.14491	1.40295e-10
	rs7829619	8	23499264	C	T	0.3976	1.14583	1.07183e-10
	rs7830220	8	23499683	C	T	0.3944	1.14775	6.20545e-11
	rs4872170	8	23500854	C	G	0.2846	1.11322	1.95524e-06
	rs1398240	8	23501606	C	A	0.3942	1.14957	3.46265e-11
	rs1398239	8	23501730	G	T	0.3942	1.14956	3.47123e-11
	rs748434657	8	23502027	AC	A	0.3941	1.15057	2.61032e-11
	rs11784095	8	23502316	A	C	0.2894	0.899706	6.92847e-06
	rs13256300	8	23502588	T	C	0.3942	1.14978	3.25916e-11
	rs13256366	8	23502660	T	C	0.3941	1.15003	3.08712e-11
	rs71504412	8	23502965	G	C	0.3952	1.14877	4.47122e-11
	rs146486133	8	23504658	T	C	0.3941	1.15045	2.70967e-11
	rs201177980	8	23504784	A	T	0.395	1.15072	2.58349e-11
	rs202107500	8	23504834	T	C	0.396	1.14987	3.36117e-11
	rs13277614	8	23506877	T	C	0.2894	0.899184	7.01308e-06
	rs13279749	8	23507262	A	C	0.4066	1.14686	1.07128e-10
	rs189897331	8	23507360	T	G	0.3945	1.15137	2.1268e-11
	rs11773905	8	23511163	C	T	0.2836	1.11377	1.77313e-06
	rs7831442	8	23512136	G	C	0.2834	1.11265	2.23136e-06
	rs4242402	8	23513730	T	C	0.2836	1.11424	1.62001e-06
	rs4242403	8	23514185	C	T	0.3944	1.15125	2.21291e-11
	rs4872171	8	23514289	A	G	0.3944	1.15126	2.20915e-11
	rs4872172	8	23514343	T	G	0.3942	1.14999	3.15563e-11
	rs2315144	8	23515527	G	C	0.3942	1.15049	2.77055e-11
	rs13262683	8	23515679	T	C	0.3944	1.15171	1.95533e-11
	rs1512271	8	23516500	T	A	0.3944	1.15165	1.99446e-11
	rs1398238	8	23517031	G	C	0.3944	1.15128	2.15488e-11
	rs13274763	8	23518785	A	G	0.2835	1.11535	1.30143e-06
	rs7821330	8	23522452	C	T	0.416	1.17327	2.17475e-14
	rs995433	8	23522741	T	C	0.416	1.17331	2.15209e-14
	rs11135765	8	23522745	G	A	0.4263	1.16776	2.84801e-13
	rs995432	8	23522851	G	A	0.4168	1.17161	3.62942e-14
	rs1121615	8	23524251	G	A	0.417	1.17268	2.6082e-14
	rs1606303	8	23524744	C	G	0.4168	1.17007	5.66816e-14
	rs56193509	8	23525075	A	T	0.2359	1.12982	2.89919e-07
	rs4872174	8	23525211	C	T	0.3065	1.13328	1.39784e-08
	rs11782388	8	23525358	C	T	0.4168	1.17013	5.53343e-14
	rs13265330	8	23525543	C	T	0.417	1.17175	3.34352e-14
	rs1512268	8	23526463	T	C	0.4165	1.16986	5.98503e-14
	rs13272392	8	23528511	T	A	0.4163	1.17052	5.00417e-14
	rs1971376	8	23528659	G	A	0.2368	1.12791	4.15288e-07
	rs1160267	8	23529521	G	A	0.4167	1.1704	5.10007e-14
	rs13267884	8	23531987	A	G	0.407	1.16375	5.26693e-13
	rs56229168	8	23532496	T	C	0.2339	1.12765	4.76944e-07
	rs11135766	8	23533623	C	T	0.4144	1.16828	1.06068e-13
	rs59389126	8	23533634	A	G	0.234	1.12718	5.22359e-07
	rs10503733	8	23534018	T	G	0.234	1.12729	5.12461e-07
	rs4872175	8	23534802	A	G	0.4139	1.16804	1.16503e-13
	rs13262167	8	23535219	C	A	0.4147	1.17056	5.24959e-14
	rs4872176	8	23538008	C	T	0.4528	1.15105	1.81289e-11
	8:23538220_ACTCT_A	8	23538220	ACTCT	A	0.4554	1.15917	1.54023e-12
	rs4872177	8	23538426	A	G	0.2341	1.12887	3.928e-07
	rs1567669	8	23538533	A	G	0.3049	1.13499	1.02765e-08
	rs77096235	8	23539871	G	A	0.456	1.15757	2.31815e-12
	rs11781886	8	23540417	C	T	0.2345	1.12946	3.50424e-07
	rs1866343	8	23543583	A	G	0.4339	1.13929	4.33067e-10
	rs11786742	8	23545458	C	T	0.4349	1.13973	3.89428e-10
	rs7829534	8	58363565	C	T	0.3419	0.904979	8.37356e-06
	rs11995193	8	127924137	A	G	0.3152	1.10813	3.53631e-06
	rs10441523	8	127924563	C	T	0.3151	1.10959	2.74437e-06
	rs12543663	8	127924659	C	A	0.3109	1.10494	7.44952e-06
	rs6470493	8	127980470	T	C	0.4152	1.11982	8.29524e-08
	rs980426	8	127980684	A	G	0.4151	1.11977	8.3497e-08
	rs5894857	8	127981074	T	TA	0.4172	1.11129	6.16063e-07
	rs1516938	8	127981586	C	T	0.4639	1.13261	3.69877e-09
	8:127981831_AAAAAC_A	8	127981831	AAAAAC	A	0.4577	1.1397	5.00493e-10
	rs4871004	8	127982089	A	G	0.3261	1.10715	3.25602e-06
	rs901592	8	127989849	A	C	0.3994	1.13409	2.05533e-09
	rs7014448	8	127990833	T	G	0.3178	1.10284	8.37152e-06
	rs79866008	8	127992639	G	A	0.2627	0.873453	3.14308e-08
	rs56769784	8	127996919	C	A	0.2574	0.870961	2.24257e-08
	rs961023	8	128005150	A	C	0.3226	1.1095	1.99371e-06
	rs79700700	8	128010175	ATT	A	0.3141	0.873779	5.11103e-09
	rs11787440	8	128010274	T	C	0.2019	0.886242	6.94389e-06
	rs10086796	8	128011823	C	T	0.202	0.887995	9.74959e-06
	rs10086908	8	128011937	C	T	0.2976	0.878147	2.66893e-08
	rs7816007	8	128012359	G	A	0.266	0.867106	6.27337e-09
	rs4871005	8	128013376	A	C	0.3959	1.13656	1.17085e-09
	rs28561575	8	128014009	T	C	0.2609	0.867084	6.10002e-09
	rs79928828	8	128014173	A	AAAT	0.3176	1.11199	1.50122e-06
	rs28556804	8	128014315	G	A	0.2605	0.86926	1.11183e-08
	rs73351621	8	128014415	A	G	0.2973	0.87891	3.30053e-08
	rs16901898	8	128015092	C	T	0.2982	0.879037	3.32563e-08
	rs17830059	8	128016373	G	C	0.2982	0.878978	3.28937e-08
	rs4871006	8	128017316	G	C	0.3187	1.11237	1.26106e-06
	rs28615829	8	128018205	A	G	0.2957	0.877116	2.15486e-08
	rs73351629	8	128018466	G	C	0.3284	0.863154	1.08859e-10
	rs1516941	8	128019817	G	A	0.3956	1.1358	1.49929e-09
	rs1516942	8	128019903	A	C	0.2961	0.879468	4.00271e-08
	rs5894865	8	128020169	G	GA	0.3248	1.10974	3.01827e-06
	rs1516943	8	128020250	C	T	0.3172	1.1091	2.54475e-06
	rs1487241	8	128021488	A	T	0.3182	1.11122	1.63526e-06
	rs1487240	8	128021752	G	A	0.2489	0.871907	3.72377e-08
	rs9693379	8	128022941	A	C	0.2964	0.879743	4.10877e-08
	rs9297750	8	128022973	G	A	0.249	0.871355	3.21646e-08
	rs7844107	8	128023386	A	G	0.2963	0.880288	4.77131e-08
	rs17762878	8	128025053	G	A	0.2965	0.880087	4.47969e-08
	rs73351641	8	128025212	A	G	0.2964	0.879995	4.38234e-08
	rs4573233	8	128025263	A	G	0.2964	0.879995	4.38234e-08
	rs1551515	8	128025404	A	T	0.2964	0.879995	4.38234e-08
	rs1551513	8	128025599	C	T	0.2964	0.879973	4.35577e-08
	rs4473999	8	128025762	T	C	0.2964	0.879998	4.38478e-08
	rs9656964	8	128025777	G	C	0.2964	0.879998	4.38478e-08
	rs17762938	8	128025857	C	T	0.2964	0.879972	4.35474e-08
	rs7823297	8	128025916	T	C	0.2965	0.880046	4.448e-08
	rs6651240	8	128026046	T	A	0.2964	0.87977	4.14037e-08
	rs710885	8	128026128	C	A	0.3184	1.11062	1.87868e-06
	rs7824011	8	128026203	C	G	0.2964	0.879807	4.184e-08
	rs7823764	8	128026262	G	A	0.2964	0.879812	4.19001e-08
	rs7842175	8	128026317	C	T	0.2964	0.879812	4.19001e-08
	rs7824393	8	128026684	G	A	0.2964	0.879807	4.18499e-08
	rs11448589	8	128026938	TA	T	0.2964	0.87795	2.59113e-08
	rs16901904	8	128027502	C	T	0.2964	0.880272	4.73732e-08
	rs7463326	8	128027954	A	G	0.2448	0.872168	5.1488e-08
	rs10481163	8	128027957	T	C	0.2931	0.880772	6.59519e-08
	rs10481164	8	128027962	A	G	0.2931	0.880607	6.31011e-08
	rs2124597	8	128028337	C	T	0.2963	0.881451	6.57265e-08
	rs4871771	8	128029101	A	T	0.3969	1.1347	2.27948e-09
	rs10109680	8	128032277	G	A	0.2302	0.884318	1.59607e-06
	rs980170	8	128054612	G	C	0.2934	0.898204	6.3216e-06
	rs7833011	8	128058014	G	A	0.3407	0.904289	7.49753e-06
	rs13270754	8	128060412	G	C	0.3415	0.901837	4.44283e-06
	rs13270755	8	128060413	G	T	0.3414	0.901821	4.419e-06
	rs750015	8	128065745	G	A	0.3416	0.904099	5.86957e-06
	rs77541621	8	128077146	A	G	0.0243	1.83298	4.27857e-31
	rs6470494	8	128087904	T	C	0.2752	1.16785	1.45544e-11
	rs7843737	8	128088066	A	G	0.3284	0.881992	2.71334e-08
	rs10095770	8	128088570	C	G	0.1716	1.24191	1.93667e-16
	rs1031589	8	128092982	G	A	0.4273	0.883973	7.71764e-09
	rs1016343	8	128093297	T	C	0.2046	1.24423	2.22011e-19
	rs1031587	8	128093472	G	A	0.4272	0.886127	1.48794e-08
	rs4871008	8	128093541	T	C	0.427	0.885893	1.3929e-08
	8:128093856_TA_T	8	128093856	TA	T	0.4271	0.880286	3.48338e-09
	rs6981122	8	128094460	A	C	0.4256	0.884222	8.61171e-09
	rs7001504	8	128094483	T	G	0.4254	0.884688	1.00075e-08
	rs13252298	8	128095156	G	A	0.2861	0.870671	4.82992e-09
	rs7841060	8	128096477	G	T	0.2054	1.24365	2.55975e-19
	rs13257371	8	128099242	A	C	0.2851	0.868653	3.56913e-09
	rs1840709	8	128099455	G	C	0.3099	1.11135	2.60131e-06
	rs7837848	8	128099532	T	G	0.1695	1.14931	1.65861e-07
	rs28663168	8	128100409	A	G	0.1701	1.14866	1.82744e-07
	rs1456316	8	128100848	A	T	0.3531	1.17581	5.1367e-14
	rs62529913	8	128101331	A	G	0.3555	1.17597	5.9375e-14
	rs11994653	8	128101343	G	A	0.3553	1.17469	8.7095e-14
	rs62529914	8	128101352	C	T	0.3551	1.17557	6.69306e-14
	rs1456315	8	128103937	T	C	0.3206	1.1017	9.38305e-06
	rs72725879	8	128103969	T	C	0.1808	1.17805	2.18963e-10
	rs5013678	8	128103979	C	T	0.2151	0.837401	5.46787e-11
	rs7463708	8	128104055	T	G	0.2536	1.12223	8.8932e-07
	rs1073997	8	128105187	C	A	0.0333	1.51657	5.75381e-18
	rs7016828	8	128106232	T	A	0.0334	1.51896	4.00568e-18
	rs7016830	8	128106235	G	A	0.0334	1.51896	4.00568e-18
	rs12682344	8	128106784	G	T	0.0333	1.52011	3.54109e-18
	rs6983561	8	128106880	C	A	0.0335	1.51623	5.12149e-18
	rs16901948	8	128107101	A	G	0.0335	1.51936	3.37896e-18
	rs1869931	8	128107136	G	A	0.2783	0.891388	1.30732e-06
	rs16901949	8	128107153	C	A	0.0334	1.51918	3.9711e-18
	rs60681470	8	128107192	A	G	0.0334	1.51575	5.9229e-18
	rs16901950	8	128107243	A	G	0.0334	1.51914	3.98832e-18
	rs16901952	8	128107270	C	T	0.0334	1.51918	3.9711e-18
	rs58717512	8	128107381	A	T	0.0334	1.51918	3.9711e-18
	rs543499264	8	128107647	AT	A	0.033	1.51665	8.64688e-18
	rs59786353	8	128107682	C	A	0.0334	1.51918	3.9711e-18
	rs62531071	8	128108056	A	T	0.2772	0.890956	1.27546e-06
	rs113924831	8	128108060	C	G	0.0332	1.51108	1.51369e-17
	rs16901953	8	128108229	C	T	0.0333	1.517	5.56331e-18
	rs111723140	8	128108409	G	T	0.0122	1.53671	5.58518e-08
	rs200488072	8	128108414	T	G	0.0314	1.49483	1.10755e-15
	rs4871009	8	128108416	T	G	0.0153	1.47133	1.06462e-07
	rs61622455	8	128108516	C	T	0.0334	1.51901	4.05535e-18
	rs57435694	8	128108593	C	T	0.0334	1.51901	4.05535e-18
	rs7010450	8	128108679	G	T	0.0334	1.51901	4.05535e-18
	rs6990420	8	128108725	T	C	0.0334	1.51901	4.05535e-18
	rs35365584	8	128108726	A	G	0.3243	0.8605	4.61601e-11
	8:128108929_TTATTGCTCTTGCATACCA_T	8	128108929	T	TTATTGCTCTTGCATACCA	0.2741	0.884573	3.38137e-07
	rs17832285	8	128108993	G	A	0.1861	0.876489	2.43718e-06
	rs7825340	8	128109129	G	A	0.1869	1.14585	1.18172e-07
	rs73344342	8	128109356	A	G	0.0334	1.51901	4.05535e-18
	rs16901959	8	128109530	G	A	0.0334	1.51901	4.05535e-18
	rs7826388	8	128109776	T	C	0.0333	1.52216	3.04229e-18
	rs7830341	8	128109930	A	G	0.0334	1.51819	4.48235e-18
	rs16901966	8	128110252	G	A	0.0334	1.51892	4.09925e-18
	rs16901967	8	128110277	G	A	0.0334	1.51898	4.06668e-18
	rs7001069	8	128110646	G	A	0.0334	1.51901	4.05535e-18
	rs11774449	8	128111032	T	G	0.1867	1.14582	1.20641e-07
	rs7006076	8	128111238	A	G	0.0334	1.51852	4.30059e-18
	rs7005862	8	128111342	G	A	0.0333	1.51929	3.91779e-18
	rs7006251	8	128111343	A	G	0.0334	1.51901	4.05535e-18
	rs6988257	8	128111456	C	T	0.0334	1.51901	4.05535e-18
	rs73348236	8	128111470	T	C	0.0334	1.51901	4.05535e-18
	rs57010632	8	128111717	G	A	0.0335	1.5137	7.48711e-18
	rs16901969	8	128112097	C	A	0.0334	1.51901	4.05535e-18
	rs73348241	8	128112179	A	T	0.0334	1.51901	4.05535e-18
	rs73348243	8	128112193	A	T	0.0334	1.51901	4.05535e-18
	rs148798626	8	128112229	TAAG	T	0.0316	1.48515	2.55398e-15
	rs61265543	8	128112446	T	C	0.0335	1.51367	7.50951e-18
	rs16901970	8	128112715	G	T	0.0334	1.51901	4.05535e-18
	rs10453084	8	128112779	A	G	0.0334	1.51901	4.05535e-18
	rs6987723	8	128112859	A	G	0.0334	1.519	4.05876e-18
	rs6987640	8	128113028	T	A	0.0334	1.51901	4.05535e-18
	rs56005245	8	128113426	T	C	0.1937	1.26126	6.02226e-21
	rs74305597	8	128113464	T	C	0.0334	1.51901	4.05535e-18
	rs7824451	8	128114461	G	C	0.0334	1.51901	4.05535e-18
	rs7824785	8	128114710	T	C	0.0334	1.51774	4.2428e-18
	rs13268116	8	128114796	A	G	0.2774	0.891357	1.31062e-06
	rs73348257	8	128115259	A	G	0.0333	1.52038	3.42716e-18
	rs6470498	8	128115720	G	A	0.0332	1.5155	7.70648e-18
	rs6999725	8	128115752	T	C	0.0331	1.51946	4.87628e-18
	rs28686871	8	128116480	T	G	0.179	1.13601	1.11634e-06
	rs1456306	8	128116500	A	G	0.2766	0.889651	8.93239e-07
	rs13260084	8	128116830	A	G	0.2765	0.889861	9.43835e-07
	rs143368544	8	128117736	T	C	0.0197	1.38757	3.76287e-07
	rs57462547	8	128117863	T	C	0.0334	1.51493	6.44515e-18
	rs7844219	8	128118815	G	A	0.0334	1.51458	6.72131e-18
	rs6982324	8	128119056	C	G	0.0334	1.51861	4.25604e-18
	rs10098867	8	128119257	G	A	0.1874	1.14645	1.02806e-07
	rs140266678	8	128119887	AAG	A	0.0334	1.51525	6.21258e-18
	rs187359375	8	128120151	T	C	0.0332	1.51018	1.68553e-17
	rs34425474	8	128120234	C	T	0.0334	1.51375	7.43665e-18
	rs368538194	8	128120421	C	G	0.0332	1.51028	1.66538e-17
	rs201821183	8	128120465	T	A	0.0332	1.51173	1.39954e-17
	rs371764913	8	128120718	T	A	0.0332	1.51173	1.39954e-17
	rs201401963	8	128120772	G	T	0.0332	1.51173	1.39954e-17
	rs4341134	8	128121288	C	T	0.0337	1.50356	2.55034e-17
	rs12549692	8	128121747	G	A	0.2771	0.890437	1.11699e-06
	rs7837051	8	128121849	C	G	0.033	1.51302	1.40996e-17
	rs6470499	8	128123394	C	T	0.0334	1.51474	6.49918e-18
	rs7842760	8	128123470	A	G	0.0334	1.51446	6.70656e-18
	rs148913765	8	128123830	CA	C	0.0335	1.50766	1.53575e-17
	rs1551512	8	128124126	G	T	0.0334	1.5144	6.71719e-18
	rs16901979	8	128124916	A	C	0.0334	1.51601	5.60394e-18
	rs10505483	8	128125195	T	C	0.0335	1.51654	4.88822e-18
	rs7817677	8	128125504	G	A	0.0334	1.52137	2.7569e-18
	rs10505482	8	128125849	G	A	0.2782	0.889731	8.89768e-07
	rs73350138	8	128126798	G	T	0.0334	1.51869	3.84753e-18
	8:128127575_GGTTT_G	8	128127575	G	GGTTT	0.0335	1.50969	1.35137e-17
	rs72154702	8	128127819	AC	A	0.0334	1.51378	7.408e-18
	rs12678505	8	128128506	T	C	0.0333	1.52229	2.52216e-18
	rs6989838	8	128129372	C	T	0.0334	1.51899	3.71278e-18
	rs149437660	8	128129985	GAATC	G	0.0334	1.51509	6.4246e-18
	rs7013255	8	128130487	G	A	0.0334	1.51899	3.71278e-18
	rs144014777	8	128130582	TACAAAACACTTCATA	T	0.0203	1.51058	1.72243e-11
	rs16901984	8	128130961	C	T	0.0331	1.52385	2.66438e-18
	rs6995291	8	128132324	G	A	0.2785	0.894953	3.15501e-06
	rs34720002	8	128134117	T	C	0.2753	0.892997	2.19755e-06
	rs7816535	8	128137668	A	G	0.1785	1.13218	2.35588e-06
	rs75949840	8	128140484	C	G	0.0326	1.50308	8.94362e-17
	rs10111496	8	128145817	C	A	0.2377	1.12413	9.20488e-07
	rs117478964	8	128167147	G	A	0.0368	1.38468	1.17862e-11
	rs191785584	8	128183871	G	A	0.0267	1.51838	7.0575e-15
	rs73351748	8	128237606	G	A	0.0214	1.41775	1.23568e-08
	rs16902048	8	128243131	C	A	0.0214	1.41525	1.46247e-08
	rs142952384	8	128243374	G	A	0.0102	1.67161	3.37825e-10
	rs11995647	8	128250570	G	A	0.0212	1.40588	3.58242e-08
	rs12156379	8	128262926	G	A	0.0224	1.35663	5.56513e-07
	rs17449442	8	128267743	T	G	0.0208	1.39449	9.51868e-08
	rs10107982	8	128318755	C	T	0.2744	0.854447	9.60607e-11
	rs16902094	8	128320346	G	A	0.1419	1.15116	6.32105e-07
	8:128320509_TTTTTG_T	8	128320509	T	TTTTTG	0.1373	1.15492	4.763e-07
	rs74822356	8	128320976	G	C	0.1494	1.14971	4.93465e-07
	rs7838810	8	128321202	C	T	0.3421	0.87628	3.51113e-09
	rs453875	8	128321411	A	G	0.4246	0.90101	9.63554e-07
	rs72728057	8	128321413	C	A	0.1498	1.14722	7.33931e-07
	rs72728059	8	128321483	C	T	0.1499	1.14711	7.42878e-07
	rs72728061	8	128321583	C	T	0.1499	1.14728	7.19839e-07
	rs16902095	8	128321684	T	G	0.1443	1.15323	3.76319e-07
	rs60163266	8	128323157	A	G	0.1382	1.1551	4.35113e-07
	rs445114	8	128323181	C	T	0.3674	0.878967	3.82104e-09
	rs56736364	8	128323724	T	C	0.1382	1.15477	4.5879e-07
	rs34585331	8	128323731	G	T	0.1409	1.15483	3.67901e-07
	rs378854	8	128323819	T	C	0.36	0.875235	1.50926e-09
	rs421094	8	128323874	A	G	0.363	0.876446	2.16758e-09
	rs4506170	8	128323891	C	T	0.1484	1.14758	7.78706e-07
	8:128323951_AG_A	8	128323951	A	AG	0.1394	1.15357	5.28931e-07
	rs200496470	8	128323987	G	A	0.1339	1.15759	4.57361e-07
	rs201469546	8	128324001	C	T	0.1404	1.15254	5.73615e-07
	rs139988765	8	128324071	C	T	0.1389	1.16274	1.17045e-07
	rs144898130	8	128324075	T	C	0.1362	1.16286	1.45524e-07
	rs382434	8	128324147	T	C	0.3355	0.858507	1.52445e-11
	rs11994004	8	128324421	C	A	0.3414	0.8795	9.8705e-09
	rs368727510	8	128324539	A	G	0.1378	1.15544	4.34264e-07
	rs192955651	8	128324718	C	A	0.1442	1.14244	2.51045e-06
	rs661724	8	128324895	C	T	0.3649	0.877396	2.7448e-09
	rs7832541	8	128325183	C	T	0.3652	0.878447	3.77562e-09
	rs10216714	8	128325478	G	C	0.3418	0.878517	8.18142e-09
	rs186307710	8	128327210	G	C	0.1411	1.15812	2.10408e-07
	rs618477	8	128327641	G	C	0.3649	0.872077	4.69451e-10
	rs183738189	8	128327889	A	G	0.1409	1.15644	2.78125e-07
	rs191545467	8	128327920	G	C	0.1408	1.1556	3.22886e-07
	rs2658486	8	128328019	T	C	0.3637	0.875841	1.67778e-09
	rs11774287	8	128329744	C	A	0.137	1.15963	2.4019e-07
	rs11781846	8	128329834	T	C	0.1409	1.15721	2.46607e-07
	rs4590403	8	128329935	C	G	0.362	0.875628	1.73385e-09
	rs11781888	8	128329988	G	C	0.1409	1.157	2.55306e-07
	rs550630339	8	128330139	TAA	T	0.3611	0.875208	1.58019e-09
	rs77635060	8	128330555	C	G	0.1391	1.15105	8.39408e-07
	8:128331320_CAGAG_C	8	128331320	C	CAGAG	0.365	0.871284	3.93023e-10
	rs199873947	8	128332387	G	A	0.1411	1.15722	2.42097e-07
	rs566668410	8	128332724	G	A	0.1412	1.15502	3.48602e-07
	rs13273995	8	128332870	C	T	0.3534	0.862861	5.46583e-11
	rs13271655	8	128332887	G	A	0.3319	0.865683	2.97732e-10
	rs186935985	8	128332968	A	G	0.1407	1.15375	4.52888e-07
	rs622856	8	128333180	T	C	0.3668	0.872354	4.52065e-10
	rs622853	8	128333181	A	G	0.3664	0.872512	4.81487e-10
	rs72712308	8	128333220	C	T	0.1412	1.15516	3.40154e-07
	rs72712310	8	128333565	A	G	0.1412	1.15582	3.05974e-07
	rs366991	8	128334245	G	A	0.3637	0.872809	5.80955e-10
	rs13256367	8	128334900	C	A	0.3438	0.874865	2.04315e-09
	rs55717424	8	128335079	G	A	0.1412	1.1553	3.32194e-07
	rs62516012	8	128335526	G	C	0.285	0.846524	2.88752e-12
	rs58104177	8	128335536	A	G	0.1406	1.15472	3.88089e-07
	rs620861	8	128335673	A	G	0.3666	0.873004	5.58189e-10
	rs443053	8	128335796	T	G	0.3665	0.87393	7.63333e-10
	rs72712332	8	128336053	G	C	0.1408	1.15339	4.81227e-07
	rs72712334	8	128336664	C	A	0.1414	1.15401	4.09779e-07
	rs442889	8	128337278	T	C	0.3517	0.877127	3.23132e-09
	rs72712335	8	128338258	A	G	0.1411	1.15528	3.39893e-07
	rs1395287	8	128338702	G	C	0.3436	0.874271	1.78817e-09
	rs16902101	8	128340124	G	C	0.1409	1.15409	4.27756e-07
	rs16902102	8	128340221	A	C	0.1409	1.15382	4.49838e-07
	rs16902103	8	128340374	C	A	0.1408	1.15126	7.09703e-07
	rs537302108	8	128340489	CAA	C	0.1404	1.14689	1.53747e-06
	rs72712338	8	128340537	T	A	0.1405	1.15278	5.71496e-07
	rs72712339	8	128340554	T	C	0.1405	1.15285	5.65064e-07
	rs16902104	8	128340908	T	C	0.1407	1.15085	7.8412e-07
	rs1668875	8	128341103	C	G	0.3959	0.890323	7.49482e-08
	rs587948	8	128341680	G	T	0.3936	0.890737	8.9002e-08
	rs623401	8	128341727	G	C	0.3936	0.890491	8.27743e-08
	rs60497658	8	128341810	C	T	0.1425	1.15061	7.29434e-07
	rs35049703	8	128342114	A	C	0.3442	0.874732	2.33342e-09
	rs10956359	8	128342154	C	T	0.2853	0.846167	2.80364e-12
	rs72712344	8	128342626	T	G	0.1436	1.15462	3.45767e-07
	rs17464492	8	128342866	G	A	0.2876	0.858411	1.15044e-10
	8:128363429_AC_A	8	128363429	A	AC	0.0144	1.52844	5.36885e-09
	rs146836668	8	128380384	A	G	0.0144	1.49021	5.13971e-08
	rs116846195	8	128386267	A	G	0.0116	1.49927	4.20685e-07
	rs78286574	8	128405832	A	G	0.0656	1.19336	6.01293e-06
	rs75078154	8	128406325	G	A	0.0657	1.19314	5.92722e-06
	rs16902149	8	128407105	C	G	0.0672	1.186	9.89581e-06
	rs3847136	8	128407190	A	G	0.3101	1.1471	3.71387e-10
	rs76008904	8	128407369	G	C	0.067	1.18699	9.07124e-06
	rs10505477	8	128407443	G	A	0.4903	0.806614	7.92281e-25
	rs10505476	8	128408116	T	C	0.2548	1.15011	1.5554e-09
	rs11985829	8	128409232	T	C	0.31	1.14782	3.11926e-10
	rs10808555	8	128409511	G	A	0.3453	1.1198	1.50813e-07
	rs12682374	8	128410948	G	C	0.4873	0.800586	3.41268e-26
	rs17467139	8	128412010	G	A	0.0612	1.20131	5.09208e-06
	rs10808556	8	128413147	C	T	0.4249	1.1929	2.13327e-17
	rs6983267	8	128413305	T	G	0.4806	0.805327	4.54721e-25
	rs3847137	8	128414498	C	T	0.4277	1.19721	4.83403e-18
	rs7013278	8	128414892	T	C	0.3761	1.19312	4.65129e-17
	rs11997201	8	128415734	C	G	0.3786	1.19531	2.10833e-17
	rs10505474	8	128417504	T	C	0.4227	1.19343	1.91349e-17
	rs118097379	8	128418882	T	C	0.0651	1.20418	1.82149e-06
	rs34886083	8	128419789	T	C	0.0651	1.2032	2.01967e-06
	rs2060776	8	128420117	G	T	0.4233	1.1936	1.68915e-17
	rs3933712	8	128420265	G	A	0.4252	1.1917	4.81246e-17
	8:128420376_TATATATATATGG_T	8	128420376	TATATATATATGG	T	0.456	1.20095	7.32975e-18
	rs6983549	8	128420712	G	A	0.3747	1.19493	2.46219e-17
	rs11778075	8	128421128	G	T	0.4211	1.19262	2.45251e-17
	rs11784983	8	128421348	A	G	0.4209	1.192	3.05071e-17
	rs4871788	8	128421785	G	A	0.4228	1.19567	8.28885e-18
	rs11998706	8	128422098	C	G	0.421	1.19266	2.41931e-17
	rs12678562	8	128422488	A	G	0.421	1.19267	2.41269e-17
	rs7837328	8	128423127	A	G	0.421	1.19309	2.08673e-17
	rs7837706	8	128423184	G	C	0.4211	1.19288	2.25355e-17
	rs7837626	8	128423341	A	G	0.4211	1.19291	2.22632e-17
	rs7837644	8	128423398	A	T	0.4211	1.19291	2.22632e-17
	rs10956366	8	128423491	G	A	0.421	1.1922	2.96239e-17
	rs10956367	8	128423544	T	C	0.4213	1.19261	2.47955e-17
	rs10956368	8	128423650	T	C	0.4099	1.18768	1.64316e-16
	rs7822052	8	128423728	A	T	0.0651	1.20381	1.89281e-06
	rs10956369	8	128423817	T	A	0.4211	1.1929	2.23444e-17
	rs7013328	8	128423911	G	A	0.4211	1.19283	2.30545e-17
	rs10956370	8	128424728	C	A	0.4212	1.19286	2.26501e-17
	rs7014346	8	128424792	A	G	0.3747	1.19564	1.93314e-17
	rs7018367	8	128424883	C	T	0.4212	1.19293	2.2118e-17
	rs7018371	8	128424899	C	T	0.4211	1.19283	2.2953e-17
	rs7018368	8	128424933	A	G	0.4212	1.19287	2.26455e-17
	rs78098257	8	128426196	G	T	0.0651	1.20386	1.88329e-06
	rs871135	8	128426393	G	T	0.4212	1.1931	2.08586e-17
	rs10808557	8	128427306	C	T	0.4211	1.19362	1.73258e-17
	rs4276648	8	128427372	T	C	0.4211	1.19366	1.71159e-17
	rs4871022	8	128427720	C	T	0.4212	1.19421	1.49875e-17
	rs4871789	8	128428061	A	G	0.4967	1.15632	3.05354e-12
	rs6998061	8	128428638	A	G	0.4162	0.823279	1.53853e-19
	rs6998254	8	128428795	G	A	0.4974	1.1607	7.70388e-13
	rs7002225	8	128428823	G	C	0.4973	1.15829	1.61173e-12
	rs9297754	8	128429262	G	C	0.2349	1.15686	7.81237e-10
	rs72712390	8	128429652	A	G	0.1741	0.842927	5.76969e-09
	rs6470510	8	128429660	T	C	0.2336	1.15826	6.22756e-10
	rs28774977	8	128430807	A	C	0.14	1.13562	9.77324e-06
	rs11993627	8	128431385	T	C	0.1285	0.844713	4.55261e-07
	rs7842552	8	128431694	G	A	0.2885	1.15546	1.3809e-10
	rs78695209	8	128441505	A	G	0.0699	1.18922	5.07464e-06
	rs4871790	8	128441535	C	A	0.4816	0.849757	1.25082e-14
	rs75753382	8	128441548	A	G	0.0698	1.18923	5.15558e-06
	rs7357368	8	128443387	T	C	0.1371	1.13912	6.87634e-06
	rs74800879	8	128444599	T	C	0.1371	1.1395	6.46858e-06
	rs150869774	8	128444775	C	T	0.0144	1.48655	7.26901e-08
	rs56868629	8	128444786	A	G	0.0725	1.18132	8.47232e-06
	rs10090421	8	128453765	G	A	0.2365	1.13183	2.0678e-07
	rs13282506	8	128459125	A	G	0.2281	0.891048	6.90859e-06
	rs6990480	8	128469708	G	A	0.0666	1.30834	1.36974e-12
	rs10956372	8	128470256	T	A	0.3074	1.17648	2.77432e-13
	rs7825928	8	128470608	A	C	0.356	1.15859	8.74683e-12
	rs7830776	8	128471490	C	T	0.3588	1.15081	3.78058e-11
	rs1447293	8	128472320	C	T	0.3572	1.15483	1.58604e-11
	rs1447292	8	128472642	T	C	0.0997	1.36456	9.15661e-24
	rs921146	8	128475185	G	T	0.1991	1.19888	2.82791e-13
	rs3999773	8	128475582	T	A	0.4856	1.10796	8.28876e-07
	rs72714525	8	128476569	A	G	0.0478	0.766001	1.18998e-06
	rs13250904	8	128477169	G	A	0.4787	1.11204	2.89936e-07
	rs13251194	8	128477256	G	A	0.4789	1.11213	2.81387e-07
	rs2121630	8	128478160	T	G	0.077	1.34244	1.3142e-17
	rs2166689	8	128478315	G	T	0.1931	1.218	2.24702e-15
	rs3956790	8	128479527	G	T	0.1345	1.2556	5.58376e-16
	rs3999775	8	128479537	T	C	0.1345	1.2556	5.58376e-16
	rs4871798	8	128479963	T	C	0.1345	1.25552	5.6953e-16
	rs765323127	8	128480943	AC	A	0.2277	1.17635	8.45126e-12
	8:128481325_ATG_A	8	128481325	ATG	A	0.2275	1.1748	1.19002e-11
	rs7819102	8	128481349	T	C	0.4866	0.906419	2.29101e-06
	rs4871799	8	128482642	G	A	0.2275	1.17497	1.13033e-11
	rs4871800	8	128482715	C	T	0.2276	1.17517	1.06207e-11
	rs6981424	8	128483096	A	G	0.4272	0.890236	4.51888e-08
	rs4871801	8	128483914	T	C	0.1007	1.35674	3.19725e-23
	rs6986285	8	128483935	T	C	0.4329	0.88825	2.40728e-08
	rs6470518	8	128484181	G	A	0.1007	1.35802	2.18294e-23
	rs6470519	8	128484223	A	C	0.1007	1.35797	2.21309e-23
	rs6470520	8	128484333	T	C	0.1008	1.35797	2.16254e-23
	rs7818556	8	128484399	G	A	0.1009	1.35454	5.19782e-23
	rs78559104	8	128484837	C	T	0.0488	0.770138	1.41924e-06
	rs1447295	8	128485038	A	C	0.101	1.3566	2.84053e-23
	rs66812419	8	128485345	T	C	0.3279	0.88987	3.04456e-07
	rs4871802	8	128485640	C	A	0.101	1.3562	3.26947e-23
	rs10109700	8	128485964	A	G	0.1009	1.35671	2.87382e-23
	rs72714537	8	128486844	C	T	0.1517	0.836969	1.41783e-08
	rs6984861	8	128487142	C	T	0.3391	0.890459	2.7022e-07
	rs4871803	8	128488382	A	C	0.2239	1.17546	1.78195e-11
	rs13259396	8	128488711	G	A	0.3405	0.890919	3.1112e-07
	rs13260378	8	128488750	T	G	0.4877	0.908501	4.40782e-06
	rs7826179	8	128489199	T	C	0.0996	1.36059	2.21335e-23
	rs75428928	8	128490155	C	T	0.4879	0.907277	3.24824e-06
	rs10956373	8	128490576	C	T	0.1915	1.21158	2.02064e-14
	rs7836840	8	128491792	T	G	0.4754	1.11547	1.74644e-07
	rs7831028	8	128492029	C	G	0.238	1.17784	3.82597e-12
	rs1992833	8	128492344	T	G	0.4316	1.11891	8.47482e-08
	rs9643224	8	128494111	G	A	0.4775	1.11778	9.83735e-08
	rs9643225	8	128494391	T	C	0.2383	1.17889	2.72566e-12
	rs9643226	8	128494481	C	G	0.1	1.36168	1.39945e-23
	rs1447296	8	128495359	T	C	0.1012	1.35163	1.39645e-22
	rs9643227	8	128496096	C	T	0.4665	1.11326	2.80553e-07
	rs11995378	8	128496412	A	G	0.1012	1.35146	1.45545e-22
	rs13253127	8	128496591	T	C	0.4321	1.12132	4.61926e-08
	rs6985504	8	128496776	A	G	0.2402	1.17775	3.20254e-12
	rs13258548	8	128496847	G	A	0.3319	0.886308	1.22011e-07
	rs13258812	8	128496867	T	C	0.3318	0.885454	9.79259e-08
	rs4431561	8	128498504	T	C	0.1013	1.35133	1.45085e-22
	rs13281765	8	128499749	T	G	0.3352	0.883666	6.26156e-08
	rs4871024	8	128499911	T	C	0.1004	1.35955	3.65735e-23
	rs67111856	8	128500547	C	T	0.3868	0.890495	9.75381e-08
	rs10808558	8	128501150	A	G	0.0977	1.36353	2.63064e-23
	rs17766217	8	128504497	C	T	0.3908	0.891852	1.10952e-07
	rs1562435	8	128506457	G	A	0.3703	0.888758	7.07811e-08
	rs12155672	8	128507024	A	G	0.4884	1.11419	1.89791e-07
	rs12156128	8	128507191	G	C	0.3701	0.890297	1.0924e-07
	rs55903116	8	128510211	G	A	0.3648	0.890571	1.31208e-07
	rs4599773	8	128510424	C	G	0.4947	1.11067	4.56997e-07
	rs12545487	8	128511292	G	A	0.3648	0.89044	1.26286e-07
	rs6981321	8	128513305	C	G	0.2754	1.15794	7.74122e-11
	rs72714555	8	128513780	C	A	0.0866	0.770742	4.10458e-10
	rs35385035	8	128514398	G	A	0.3714	0.888926	6.95767e-08
	rs34561884	8	128515051	C	G	0.3698	0.88543	2.78808e-08
	rs35774048	8	128515210	T	A	0.3701	0.886133	3.35732e-08
	rs11393128	8	128515775	A	AT	0.0993	1.36579	6.07243e-24
	rs7832031	8	128516952	A	G	0.1002	1.3633	6.10077e-24
	rs4242382	8	128517573	A	G	0.1009	1.35902	1.40576e-23
	rs4314621	8	128518015	G	A	0.1003	1.36332	5.56048e-24
	rs4242384	8	128518554	C	A	0.1004	1.36385	4.7331e-24
	rs9297759	8	128519171	A	C	0.1004	1.36387	4.69959e-24
	rs7812429	8	128520173	A	G	0.1003	1.36301	6.31306e-24
	rs7812894	8	128520479	A	T	0.1004	1.3638	4.78654e-24
	rs10099413	8	128522063	T	C	0.1329	1.26818	3.26226e-17
	rs7814837	8	128522202	T	G	0.1001	1.36416	5.44198e-24
	8:128522584_GA_G	8	128522584	GA	G	0.1328	1.26844	3.32473e-17
	rs10088308	8	128522914	C	T	0.1329	1.26728	4.22963e-17
	rs9297760	8	128523172	A	G	0.1329	1.2684	3.09279e-17
	rs35907927	8	128523285	A	G	0.3545	0.883115	3.53716e-08
	rs752762264	8	128524216	AC	A	0.1325	1.26798	4.228e-17
	rs7841251	8	128524321	G	A	0.1471	1.23803	5.0582e-15
	rs7824868	8	128524414	T	C	0.1034	1.35547	2.18048e-23
	rs7017300	8	128525268	C	A	0.1328	1.26896	2.71804e-17
	rs72550836	8	128525336	C	T	0.024	1.37278	9.71231e-08
	rs12547874	8	128525632	A	T	0.2827	1.1518	3.24485e-10
	rs7004374	8	128525985	C	T	0.372	0.886131	4.36423e-08
	rs4582524	8	128528435	G	C	0.0992	1.37831	1.53285e-25
	rs4641026	8	128528533	G	A	0.1189	1.29964	2.32237e-19
	rs4498506	8	128529033	A	T	0.1192	1.29644	4.65333e-19
	rs4297007	8	128529116	G	A	0.1191	1.29747	3.70507e-19
	rs4242385	8	128529229	G	T	0.1191	1.29719	3.9697e-19
	rs11992171	8	128529933	C	A	0.1335	1.25729	3.51188e-16
	rs13255059	8	128530616	A	G	0.0993	1.37868	1.24377e-25
	rs13265719	8	128531028	C	T	0.3701	0.882595	1.59706e-08
	rs755393065	8	128531427	TATG	T	0.1187	1.3025	1.35675e-19
	rs11986220	8	128531689	A	T	0.0991	1.3765	2.467e-25
	rs11988857	8	128531873	G	A	0.1183	1.29441	1.2004e-18
	rs10090154	8	128532137	T	C	0.0987	1.3725	1.08668e-24
	rs4515512	8	128532399	A	G	0.0985	1.37035	2.26641e-24
	rs7824776	8	128533442	C	T	0.0998	1.35352	1.03922e-22
	rs7843031	8	128533473	T	C	0.0997	1.35281	1.2737e-22
	rs4645527	8	128533993	G	A	0.1196	1.27551	1.10647e-16
	rs755414831	8	128534115	ACAAAT	A	0.1195	1.26945	5.72974e-16
	rs4599771	8	128534230	G	A	0.1196	1.27474	1.31261e-16
	rs4531012	8	128534361	G	A	0.1197	1.27361	1.7325e-16
	rs9656967	8	128534587	T	A	0.1198	1.27388	1.50723e-16
	rs9656816	8	128534654	G	A	0.0849	1.35715	3.14504e-20
	rs12548153	8	128534692	C	T	0.365	0.880852	1.05522e-08
	rs12545648	8	128534755	C	T	0.1008	1.33898	3.05946e-21
	rs7005132	8	128535635	A	G	0.1002	1.34443	9.36787e-22
	rs13264091	8	128536454	G	T	0.3636	0.878428	4.74892e-09
	rs12542685	8	128537583	T	A	0.414	0.881688	4.19499e-09
	rs34774614	8	128538029	TG	T	0.3636	0.878778	4.85721e-09
	rs8180905	8	128538824	A	G	0.1015	1.33123	1.40591e-20
	rs59732923	8	128539183	C	T	0.3606	0.881677	1.11524e-08
	rs146822939	8	128539228	CT	C	0.3602	0.881306	1.02703e-08
	rs7837688	8	128539360	T	G	0.1014	1.33033	1.70768e-20
	rs13256658	8	128539461	T	C	0.3929	0.87763	2.10018e-09
	rs35902790	8	128539523	G	A	0.3608	0.882738	1.4614e-08
	rs34854154	8	128540005	C	A	0.3605	0.881278	9.87084e-09
	rs12549761	8	128540776	G	C	0.1222	0.790259	1.07208e-11
	rs4242386	8	128541093	C	T	0.1162	1.30162	6.45787e-19
	rs976267	8	131883605	G	C	0.3643	1.11836	1.66375e-07
	rs976266	8	131883786	T	C	0.3644	1.11943	1.29702e-07
	rs2217826	8	131883848	T	A	0.3645	1.11915	1.37542e-07
	rs2917050	8	131885466	G	C	0.3653	1.11964	1.19754e-07
	rs7814878	8	131886541	A	G	0.3643	1.12169	7.49358e-08
	rs11407452	8	131896300	T	TC	0.3493	1.11181	8.04391e-07
	rs4128982	8	131897082	A	G	0.349	1.1115	8.22427e-07
	rs4736717	8	131898793	A	G	0.339	1.1056	3.29952e-06
	rs1953004	9	28337989	G	C	0.1902	1.1259	3.74833e-06
	rs7866559	9	79577061	A	G	0.4423	1.10017	6.77022e-06
	rs10739243	9	110130919	C	T	0.1324	1.13794	9.97471e-06
	rs113797742	10	1696053	A	G	0.0304	1.27547	8.00307e-06
	rs72777946	10	15465440	A	G	0.0108	1.46708	5.01482e-06
	rs2611491	10	51489393	T	G	0.3877	1.12819	2.30972e-08
	10:51489577_TCCTGGCCCCCGCTCC_T	10	51489577	TCCTGGCCCCCGCTCC	T	0.4252	1.12104	5.27861e-08
	rs12783102	10	51489667	C	T	0.4236	1.12313	2.93076e-08
	rs28451380	10	51489780	C	G	0.3876	1.14292	3.47054e-10
	rs4935090	10	51491125	T	A	0.4237	1.12309	2.86186e-08
	10:51491280_TAGA_T	10	51491280	T	TAGA	0.424	1.12233	3.52116e-08
	rs12781411	10	51491589	T	C	0.3855	1.14142	4.32687e-10
	rs10825187	10	51491927	T	G	0.424	1.12288	2.99247e-08
	rs2926493	10	51492131	G	A	0.4246	1.11888	7.95101e-08
	rs4278470	10	51492713	A	C	0.4246	1.12039	5.30749e-08
	rs11591637	10	51493566	A	G	0.4239	1.12207	3.6122e-08
	rs11004221	10	51495110	A	G	0.4238	1.12185	3.80013e-08
	rs11004246	10	51495349	C	T	0.3854	1.14058	5.33419e-10
	rs75228762	10	51495683	CCT	C	0.4245	1.12404	2.23897e-08
	rs11004324	10	51496623	G	T	0.3856	1.13981	6.45873e-10
	rs2843562	10	51496796	C	T	0.4251	1.12062	4.82769e-08
	rs782069768	10	51497155	C	CT	0.3851	1.14233	3.40788e-10
	rs11004409	10	51498019	C	G	0.4867	1.15045	2.03435e-11
	rs11004415	10	51498181	A	G	0.4867	1.1514	1.56013e-11
	rs11004422	10	51498336	G	A	0.4868	1.15132	1.58942e-11
	rs11004435	10	51498493	A	C	0.4866	1.14913	3.03351e-11
	rs11599333	10	51499655	C	A	0.4867	1.15147	1.54238e-11
	rs11004584	10	51500088	G	T	0.4874	1.1515	1.55743e-11
	rs2611502	10	51500301	A	G	0.4876	1.15088	1.83802e-11
	rs12763717	10	51500874	G	C	0.4865	1.15107	1.75205e-11
	rs782553236	10	51501276	CA	C	0.4879	1.15115	1.86892e-11
	rs67289834	10	51501304	T	C	0.4487	1.16755	1.42076e-13
	rs782811072	10	51501963	A	AGTT	0.4482	1.16529	3.20632e-13
	rs56244335	10	51502436	A	T	0.4883	1.15168	1.44078e-11
	rs57858801	10	51502574	T	A	0.4871	1.15128	1.55682e-11
	rs113082846	10	51502802	G	C	0.4875	1.15127	1.54377e-11
	rs2611475	10	51503178	G	A	0.4875	1.15174	1.36672e-11
	rs7071471	10	51503335	T	C	0.4488	1.16657	1.87761e-13
	rs7090326	10	51503375	T	A	0.487	1.1515	1.48442e-11
	rs2611471	10	51503559	G	C	0.4874	1.15153	1.43783e-11
	rs12412140	10	51503977	C	T	0.487	1.15113	1.62196e-11
	rs4935573	10	51504385	G	A	0.4869	1.15106	1.67471e-11
	rs745180	10	51504493	C	A	0.4868	1.1526	1.07098e-11
	rs2337711	10	51504604	T	C	0.4482	1.16895	9.18842e-14
	rs2012677	10	51504797	T	A	0.4873	1.15241	1.12137e-11
	rs10763193	10	51504938	A	G	0.4868	1.15126	1.58185e-11
	rs34974181	10	51505000	CA	C	0.4471	1.16594	2.70727e-13
	rs898343	10	51505403	G	A	0.4869	1.15141	1.50117e-11
	rs4448631	10	51506284	T	C	0.4868	1.15239	1.12863e-11
	rs2125771	10	51506957	C	T	0.4873	1.1525	1.07942e-11
	rs10825587	10	51509258	T	C	0.447	1.16887	1.05372e-13
	rs10763256	10	51509408	A	C	0.4488	1.17046	5.63002e-14
	rs61847060	10	51510203	A	G	0.4482	1.17076	5.24398e-14
	rs11005075	10	51510482	G	A	0.4872	1.1548	5.65964e-12
	rs10825652	10	51510761	A	G	0.4488	1.17054	5.44793e-14
	rs11005089	10	51510813	A	C	0.4488	1.17054	5.44793e-14
	rs2843560	10	51512129	G	C	0.4869	1.15316	8.78775e-12
	rs2262569	10	51513871	T	C	0.4869	1.15307	9.02305e-12
	rs2125770	10	51514824	T	C	0.487	1.15319	8.7311e-12
	rs2611513	10	51515457	C	T	0.4483	1.16723	1.35886e-13
	rs2611512	10	51515534	A	G	0.4873	1.15183	1.26231e-11
	rs2611509	10	51516252	G	A	0.4562	1.16347	4.31152e-13
	rs2843556	10	51516299	G	T	0.4542	1.1614	9.63237e-13
	rs2926494	10	51517356	T	C	0.4516	1.16636	2.06212e-13
	rs2611508	10	51518047	T	A	0.4516	1.16714	1.62427e-13
	10:51518083_TA_T	10	51518083	TA	T	0.452	1.16832	1.27e-13
	rs2611507	10	51518673	T	C	0.4563	1.16305	4.50252e-13
	rs2843546	10	51518688	A	C	0.4568	1.16249	5.35066e-13
	rs2611506	10	51518787	C	T	0.4559	1.16413	3.09952e-13
	rs2611505	10	51518906	T	G	0.4558	1.16576	2.44549e-13
	rs2611504	10	51518910	G	A	0.4565	1.16293	4.53811e-13
	rs57263518	10	51519154	A	G	0.4559	1.16445	2.82858e-13
	rs2843547	10	51519358	A	G	0.4485	1.16806	1.00093e-13
	rs2611486	10	51519516	G	A	0.4566	1.16339	3.84534e-13
	rs3101227	10	51520203	C	A	0.4466	1.17068	4.4183e-14
	rs2843549	10	51521247	C	A	0.4482	1.16813	8.19426e-14
	rs2843550	10	51521452	C	T	0.4482	1.16862	6.96972e-14
	rs2249986	10	51521684	T	G	0.4566	1.16519	2.0266e-13
	rs2843551	10	51521945	C	A	0.4485	1.17226	2.15856e-14
	rs7088225	10	51522120	C	T	0.4482	1.17153	2.80601e-14
	rs7077830	10	51522276	G	C	0.4478	1.17342	1.58751e-14
	rs1585378	10	51523213	A	T	0.4564	1.16867	6.27072e-14
	rs2843554	10	51523861	G	T	0.448	1.17258	1.80012e-14
	rs2843555	10	51524274	C	T	0.4566	1.16752	9.2876e-14
	rs2611489	10	51524889	G	A	0.4482	1.17172	2.34502e-14
	rs3123078	10	51524971	C	T	0.4482	1.1717	2.36181e-14
	rs4935162	10	51525699	G	C	0.4483	1.17353	1.36869e-14
	rs7081532	10	51526093	A	G	0.4481	1.1739	1.23228e-14
	rs10826075	10	51527370	G	C	0.25	1.1107	9.21249e-06
	rs7915602	10	51528656	A	G	0.4483	1.17388	1.23355e-14
	rs7896156	10	51529379	A	G	0.4561	1.16912	5.27154e-14
	rs7896437	10	51529593	A	C	0.4483	1.17232	1.95733e-14
	rs6481329	10	51529746	G	A	0.4561	1.16918	5.1772e-14
	rs4554834	10	51530146	A	C	0.4561	1.16915	5.21997e-14
	rs10826125	10	51530505	G	A	0.4561	1.16896	5.5699e-14
	rs10826127	10	51530757	G	A	0.4565	1.16841	6.63406e-14
	rs4486572	10	51531805	A	G	0.4482	1.17207	2.18696e-14
	rs4581397	10	51532367	A	G	0.4504	1.17231	2.19462e-14
	rs7920517	10	51532621	G	A	0.4588	1.16793	8.53756e-14
	rs4630241	10	51532751	G	A	0.4588	1.16804	8.35018e-14
	rs9787697	10	51533376	C	T	0.4588	1.16805	8.42345e-14
	rs10763534	10	51534920	C	T	0.4586	1.16967	5.34042e-14
	rs10763536	10	51535801	G	A	0.4504	1.17398	1.38984e-14
	rs10763538	10	51535857	A	G	0.4499	1.17487	1.04629e-14
	rs10763539	10	51535931	T	C	0.4618	1.16809	1.23981e-13
	rs10826181	10	51535992	C	T	0.4644	1.16643	2.48094e-13
	rs10763546	10	51536399	C	G	0.4585	1.16998	4.89246e-14
	rs4131357	10	51537292	C	A	0.4586	1.16998	4.89986e-14
	rs7914347	10	51537431	C	T	0.4584	1.16964	5.53033e-14
	rs7911198	10	51537475	G	A	0.4511	1.17285	2.01132e-14
	rs4463804	10	51537653	T	C	0.4578	1.17172	2.83202e-14
	rs10763567	10	51538169	A	C	0.45	1.17466	1.15047e-14
	rs11006207	10	51538176	T	C	0.4585	1.16954	5.69305e-14
	rs10763576	10	51538813	A	T	0.4578	1.17186	2.71368e-14
	rs11006223	10	51538915	G	T	0.4585	1.17006	4.81028e-14
	rs11593361	10	51539156	A	G	0.4581	1.17097	3.55015e-14
	rs10826227	10	51539256	T	C	0.4611	1.1673	1.45887e-13
	rs78865546	10	51539259	C	A	0.4619	1.16524	2.74071e-13
	rs28416634	10	51539271	G	A	0.4617	1.16605	2.10571e-13
	rs201507824	10	51539745	AC	A	0.4581	1.16992	5.2948e-14
	rs10763588	10	51539762	G	T	0.4586	1.17057	4.0673e-14
	rs11006274	10	51540291	T	C	0.4503	1.17527	9.20333e-15
	rs4315013	10	51540860	G	A	0.4598	1.16779	1.08049e-13
	rs4630243	10	51540867	T	C	0.4599	1.16803	1.00251e-13
	rs4512771	10	51540906	C	A	0.4504	1.17509	9.97017e-15
	rs4306255	10	51542444	A	G	0.4345	1.15499	4.37233e-12
	rs7070301	10	51543070	T	G	0.4344	1.15591	3.31474e-12
	rs4631830	10	51543344	C	T	0.4271	1.15985	1.05702e-12
	rs7075009	10	51544143	T	G	0.4587	1.16867	6.5078e-14
	rs7098889	10	51544475	C	T	0.4586	1.16851	8.35205e-14
	rs4304716	10	51544587	A	G	0.4264	1.15894	1.65216e-12
	rs782331528	10	51544680	CAAAT	C	0.4583	1.16644	1.83297e-13
	rs7477953	10	51544692	G	A	0.4585	1.16821	9.11185e-14
	rs6481462	10	51545028	G	A	0.4264	1.15919	1.55854e-12
	rs11006462	10	51545813	G	A	0.4584	1.16906	7.1003e-14
	rs11006489	10	51546336	A	G	0.4259	1.16027	1.1566e-12
	rs34073986	10	51547002	CA	C	0.4257	1.15648	4.06244e-12
	rs7075697	10	51547371	C	G	0.4258	1.16217	6.60473e-13
	rs12770171	10	51549314	T	C	0.1959	1.12242	4.88373e-06
	rs10993994	10	51549496	T	C	0.3887	1.19181	5.4458e-17
	rs141885962	10	66791343	C	A	0.0161	1.42001	5.22167e-07
	rs149867067	10	66806884	C	T	0.0162	1.43112	2.40467e-07
	rs10822493	10	67086678	G	A	0.273	1.11241	3.86511e-06
	rs10822494	10	67086843	A	T	0.2733	1.11713	1.55166e-06
	rs117329153	10	67305460	G	A	0.014	1.43386	1.85597e-06
	rs10786774	10	105644323	G	C	0.0944	1.1663	4.30435e-06
	rs34379047	10	105644473	T	A	0.0945	1.16732	3.75865e-06
	rs11598840	10	105645181	A	G	0.0945	1.16587	4.54225e-06
	rs11597399	10	105649752	T	C	0.0946	1.16819	3.25958e-06
	rs35007589	10	105655228	T	C	0.0948	1.16848	3.05814e-06
	rs1977230	10	105656616	G	A	0.0955	1.16374	5.27081e-06
	rs10786775	10	105657316	G	C	0.0956	1.16352	5.3918e-06
	rs2984131	10	105658088	C	T	0.0948	1.16753	3.43561e-06
	rs2487999	10	105659826	T	C	0.0956	1.16373	5.23556e-06
	rs2475215	10	105660702	T	C	0.0956	1.16439	4.83247e-06
	rs34685262	10	105668043	A	AG	0.0957	1.16538	4.24362e-06
	rs71485762	10	105668179	C	CTT	0.0938	1.1635	6.6445e-06
	rs2995264	10	105668843	G	A	0.0949	1.16748	3.45499e-06
	rs2488000	10	105671109	T	G	0.0955	1.16528	4.33704e-06
	rs2488001	10	105671132	A	G	0.0956	1.16444	4.79872e-06
	rs1265165	10	105671527	T	C	0.0956	1.16436	4.85025e-06
	rs2756116	10	105671804	T	C	0.0956	1.16528	4.29194e-06
	rs2475218	10	105672015	C	T	0.0956	1.16522	4.32227e-06
	rs7902587	10	105694301	T	C	0.095	1.16421	6.14425e-06
	rs4109292	10	126710654	A	G	0.4952	0.911339	8.73502e-06
	rs146569428	11	2199686	A	G	0.1991	1.13337	7.49987e-07
	rs370796077	11	2204322	TTTTGTTTG	T	0.1706	1.1286	7.7451e-06
	rs7129483	11	2204717	T	C	0.2359	1.11355	7.84709e-06
	rs7108915	11	2204726	C	T	0.2365	1.11409	7.01891e-06
	rs7951222	11	2205245	T	C	0.2371	1.11474	6.02246e-06
	rs11043016	11	2206027	C	T	0.2357	1.11679	4.32053e-06
	rs11564708	11	2206326	G	C	0.1996	1.1474	4.83004e-08
	rs11564707	11	2206387	G	C	0.2368	1.11728	3.77077e-06
	rs72853920	11	2206429	C	T	0.1997	1.1461	6.28832e-08
	rs72853921	11	2206651	C	T	0.2368	1.11829	3.10428e-06
	rs11564706	11	2206829	C	T	0.2368	1.12003	2.20607e-06
	rs11564705	11	2207046	C	T	0.237	1.11797	3.17691e-06
	rs67110785	11	2207905	C	G	0.2348	1.1211	1.83636e-06
	rs56377341	11	2208668	T	C	0.196	1.15233	1.89924e-08
	rs12418303	11	2209413	A	G	0.1961	1.15435	1.2364e-08
	rs12419444	11	2209658	T	C	0.1958	1.156	8.91073e-09
	rs10840516	11	2209967	A	G	0.2331	1.12516	8.43797e-07
	rs113945618	11	2210658	G	A	0.23	1.13001	3.46839e-07
	rs67225004	11	2211162	A	G	0.2272	1.13026	3.67533e-07
	rs117520198	11	2212843	A	G	0.1946	1.15262	1.77035e-08
	rs7125284	11	2214640	T	A	0.1945	1.15266	1.80061e-08
	rs7107385	11	2214804	A	G	0.1944	1.15516	1.07891e-08
	rs12419346	11	2217111	C	G	0.1997	1.14602	6.34879e-08
	rs12419367	11	2217280	A	G	0.1994	1.149	3.526e-08
	rs72853948	11	2219937	A	G	0.2048	1.13845	2.4263e-07
	rs4075003	11	2220304	A	G	0.1999	1.14285	1.20962e-07
	rs72853954	11	2221765	C	T	0.1989	1.14961	3.2172e-08
	rs72853960	11	2223264	T	G	0.1986	1.15001	3.05294e-08
	rs73407554	11	2224175	G	C	0.1988	1.14958	3.28381e-08
	rs72853963	11	2224664	A	G	0.179	1.15882	1.60045e-08
	rs10743176	11	2225626	T	C	0.1775	1.16306	7.4736e-09
	rs71029115	11	2225709	A	AC	0.1756	1.1596	2.29947e-08
	rs71455920	11	2226789	A	C	0.1773	1.16739	3.67826e-09
	rs62650858	11	2226905	C	T	0.1778	1.16294	7.32513e-09
	11:2226968_TC_T	11	2226968	T	TC	0.162	1.1706	9.15292e-09
	rs62636241	11	2227193	C	G	0.1791	1.16754	3.40569e-09
	rs10840584	11	2228618	T	C	0.1799	1.16351	5.63951e-09
	rs7114418	11	2228709	G	A	0.2652	1.10955	6.72413e-06
	11:2228870_GGTCTGGGA_G	11	2228870	GGTCTGGGA	G	0.1841	1.17189	1.29242e-09
	rs7126629	11	2228952	C	A	0.18	1.16391	5.12898e-09
	rs7114836	11	2229012	G	A	0.18	1.16374	5.31063e-09
	rs7126857	11	2229111	C	T	0.18	1.16346	5.61772e-09
	rs7127162	11	2229360	C	T	0.1804	1.16643	2.79992e-09
	rs7115232	11	2229361	G	A	0.2656	1.11161	4.37764e-06
	rs10743180	11	2229573	G	T	0.1804	1.16745	2.21996e-09
	rs10743181	11	2229759	A	G	0.1562	1.15064	3.10961e-07
	rs10743182	11	2229782	C	T	0.1565	1.15244	2.18822e-07
	rs4077456	11	2230152	A	G	0.1873	1.1619	4.67873e-09
	11:2230210_AG_A	11	2230210	AG	A	0.1873	1.1614	5.1165e-09
	rs4077457	11	2230354	T	C	0.1876	1.15847	8.3468e-09
	rs7481129	11	2230460	A	C	0.1875	1.15808	9.19035e-09
	rs4076054	11	2231341	G	A	0.1868	1.16277	3.44651e-09
	rs7395734	11	2231694	C	T	0.1867	1.16263	3.57732e-09
	rs6578999	11	2231774	G	T	0.1866	1.16282	3.49152e-09
	rs6579000	11	2232042	C	T	0.1867	1.16201	4.07991e-09
	rs6579001	11	2232056	A	G	0.1867	1.16239	3.77497e-09
	rs6579002	11	2232229	A	G	0.1867	1.16381	2.7577e-09
	rs7123180	11	2232272	A	G	0.1869	1.16513	2.08109e-09
	rs6579003	11	2232310	A	C	0.187	1.16453	2.36109e-09
	rs7123299	11	2232344	A	G	0.1869	1.16466	2.31263e-09
	rs7123312	11	2232359	A	G	0.1869	1.16414	2.54789e-09
	rs7123418	11	2232378	A	C	0.1869	1.16418	2.52706e-09
	rs11043132	11	2232624	T	C	0.1871	1.16217	3.6841e-09
	rs11043133	11	2232665	G	A	0.1871	1.16215	3.6956e-09
	rs11043134	11	2232682	T	C	0.1869	1.16396	3.04519e-09
	rs11043135	11	2232696	A	C	0.187	1.16083	4.89917e-09
	rs11603101	11	2232814	C	T	0.1871	1.16057	5.1596e-09
	rs7121039	11	2232911	C	G	0.1871	1.1605	5.25183e-09
	rs7109474	11	2233219	G	A	0.1869	1.16007	5.88914e-09
	rs7121452	11	2233234	C	T	0.1871	1.15987	6.06713e-09
	rs7127599	11	2233365	A	G	0.187	1.16124	4.53558e-09
	rs7109777	11	2233451	G	A	0.2722	1.10609	9.78721e-06
	rs66754298	11	2233485	C	G	0.187	1.16057	5.18979e-09
	11:2233495_CAAA_C	11	2233495	CAAA	C	0.187	1.16049	5.282e-09
	rs67186729	11	2233549	T	C	0.2722	1.10604	9.87038e-06
	rs7127900	11	2233574	A	G	0.1872	1.15871	7.71004e-09
	rs7112959	11	2233609	G	A	0.2725	1.10789	7.21342e-06
	rs7125026	11	2233617	C	T	0.2725	1.10719	8.21805e-06
	rs67379609	11	2233630	C	T	0.2724	1.10668	9.04831e-06
	rs71455921	11	2233635	A	C	0.2724	1.10668	9.04831e-06
	rs10840603	11	2233797	A	G	0.1871	1.15646	1.24518e-08
	rs11043143	11	2234093	T	C	0.1868	1.15688	1.16921e-08
	rs10840606	11	2234690	G	A	0.1732	1.18181	2.95445e-10
	rs61881056	11	68873309	T	C	0.4076	1.13129	7.6837e-09
	rs12788508	11	68873324	T	C	0.4076	1.13227	5.97006e-09
	rs11228501	11	68874540	T	C	0.4053	1.13572	2.52428e-09
	rs10896429	11	68876160	A	G	0.4074	1.1311	6.90705e-09
	rs3018690	11	68882926	T	C	0.4317	1.11109	5.50223e-07
	rs2924545	11	68883281	A	G	0.4289	1.11212	4.1472e-07
	rs7932023	11	68885278	A	G	0.4363	1.11386	2.36911e-07
	rs7950146	11	68885647	A	T	0.4525	1.12444	1.83391e-08
	rs930788	11	68886179	T	C	0.4519	1.12329	2.3933e-08
	11:68887382_CT_C	11	68887382	C	CT	0.4513	1.12375	2.57246e-08
	rs10896432	11	68888049	A	G	0.4481	1.10191	4.44904e-06
	rs11388098	11	68888385	TG	T	0.4349	1.10626	1.72095e-06
	rs3019781	11	68888456	T	C	0.4343	1.10108	4.5444e-06
	rs10896433	11	68888930	G	A	0.4349	1.1029	3.06196e-06
	rs11228506	11	68889182	A	G	0.4352	1.10266	3.24178e-06
	rs2924552	11	68889367	T	C	0.3988	1.10348	3.23676e-06
	rs2924553	11	68889390	A	T	0.3987	1.10326	3.42087e-06
	rs35515275	11	68894562	T	C	0.1976	1.11999	7.38282e-06
	rs10896437	11	68903465	C	G	0.3016	1.12957	5.02733e-08
	rs11228517	11	68904240	G	A	0.4497	1.11476	2.13957e-07
	rs10896438	11	68906570	G	T	0.3057	1.14765	4.65454e-10
	rs7928319	11	68907002	A	G	0.295	1.13729	8.58815e-09
	rs6591373	11	68907274	G	C	0.3052	1.14655	6.16565e-10
	rs34662054	11	68908815	C	G	0.2995	1.14638	7.04574e-10
	rs7126281	11	68910223	G	C	0.2893	1.13928	5.87905e-09
	rs2924540	11	68910579	C	T	0.3657	1.14211	4.43441e-10
	rs2924538	11	68910854	C	T	0.3057	1.14964	2.63427e-10
	rs11228521	11	68915045	T	C	0.2893	1.13813	7.5184e-09
	rs56157419	11	68915341	T	C	0.3837	0.90634	5.64166e-06
	rs10896439	11	68915362	T	C	0.2998	1.14706	5.58866e-10
	rs12794032	11	68916901	A	G	0.2997	1.14721	5.33202e-10
	rs12796066	11	68918556	C	T	0.3593	1.14017	7.08122e-10
	rs7104354	11	68919489	T	C	0.3	1.14537	8.28195e-10
	rs10792025	11	68921211	T	C	0.3579	1.1407	6.38963e-10
	rs2924525	11	68922244	T	C	0.3582	1.14062	6.59134e-10
	rs12798031	11	68922450	T	G	0.2987	1.14746	4.98843e-10
	rs10792026	11	68923241	G	A	0.3581	1.14103	5.87345e-10
	rs3019751	11	68923597	C	T	0.4868	0.891458	3.58823e-08
	rs3019750	11	68923933	C	T	0.3877	0.902724	2.19218e-06
	rs2924523	11	68924341	A	C	0.2894	1.11044	3.72938e-06
	rs3019749	11	68924679	C	T	0.4635	1.11223	3.16508e-07
	rs7929203	11	68924739	T	C	0.2797	1.14877	8.03558e-10
	rs3019748	11	68924996	A	G	0.3906	1.10244	4.75668e-06
	rs12418948	11	68926522	T	C	0.2978	1.14758	4.59887e-10
	rs2924528	11	68926593	C	T	0.4003	1.13806	7.4923e-10
	rs3750970	11	68927048	C	T	0.4003	1.13818	7.22767e-10
	rs12418451	11	68935419	A	G	0.2965	1.14657	7.00369e-10
	rs4488206	11	68936494	A	C	0.2995	0.899277	5.58911e-06
	rs34124807	11	68939916	GT	G	0.2958	1.14959	4.19977e-10
	rs56005939	11	68943332	A	G	0.3589	0.892723	3.09437e-07
	rs66592032	11	68944357	A	G	0.2925	1.15988	2.78433e-11
	rs4930657	11	68946361	G	C	0.4544	0.905655	2.86311e-06
	rs112495431	11	68946547	G	GGAAA	0.4511	0.905739	3.62701e-06
	rs12420758	11	68946691	A	G	0.2926	1.15687	6.26386e-11
	rs12420735	11	68946724	C	G	0.4517	0.906987	4.09346e-06
	rs12417953	11	68946858	A	G	0.4539	0.905229	2.59328e-06
	rs12362872	11	68947328	G	C	0.4825	1.11247	3.49348e-07
	rs9651718	11	68947543	C	G	0.295	1.15163	2.27597e-10
	rs10750844	11	68948043	C	A	0.4861	1.11526	1.75172e-07
	rs4930268	11	68948691	G	C	0.4877	1.11357	2.58408e-07
	rs4930659	11	68949606	G	T	0.4877	1.11384	2.41309e-07
	rs4930660	11	68949736	C	T	0.4877	1.11394	2.35489e-07
	rs7128814	11	68953054	G	A	0.4234	0.891119	6.20709e-08
	rs10896441	11	68953908	G	A	0.4235	0.890802	5.69363e-08
	rs11228551	11	68954994	A	T	0.3003	1.15709	4.80188e-11
	rs12809032	11	68957110	T	C	0.3002	1.156	6.11025e-11
	rs4495899	11	68958660	G	T	0.4846	1.1147	1.63994e-07
	rs12800787	11	68959319	C	T	0.3008	1.15637	5.43506e-11
	rs4072598	11	68959689	C	A	0.4861	1.1124	2.82902e-07
	rs11228553	11	68960184	G	T	0.3007	1.15584	6.42511e-11
[truncated: 502 more rows]

## Sheet: S8. General clumped
	Table S8. 319 independent variants among 1,555 Genome-wide significant variants associated with the risk of PCa based on clumping in 1000 Genomes Project
	CHR	SNP	BP	HR	P	No. Clumped SNPs	Clumped SNPs
	1	rs6672709	154286853	0.898369	4.99e-07	9	rs7521543,rs7528082,rs7528167,rs7523757,rs7514795,rs67597142,rs111744661,rs6666142,rs11804746
	1	rs17391786	13874054	1.29774	6.79e-07	0	NONE
	1	rs4951399	204533255	0.896676	1.01e-06	52	rs4951075,rs4951076,rs10900593,rs56334721,rs11240753,rs4951389,rs7367519,rs12032733,rs12738124,rs4245737,rs1380576,rs12136299,rs4951393,rs61817958,1:204491991_CT_C,rs12043196,rs12041075,rs12741918,rs4252677,1:204496257_TAA_T,rs4252685,rs4252686,rs4252694,rs4951079,rs4252708,rs533132725,rs4252718,rs2369244,rs2290855,rs1563828,rs4252736,rs4951396,rs12119098,rs10900597,rs12116645,rs12741351,rs112407…
	1	rs2633433	154292545	1.09772	4.58e-06	17	rs1685634,rs1685635,rs1685606,rs1194607,rs1194608,rs28409746,rs56699544,rs34870927,rs1760795,1:154310833_TA_T,rs1760794,rs1194587,rs1194586,rs1194585,rs1194584,1:154323548_AT_A,rs2483712
	1	rs114746058	155104213	1.37782	6.6e-06	0	NONE
	1	rs10655791	154333628	0.903193	8.59e-06	0	NONE
	1	rs5010868	204550366	0.902349	8.62e-06	0	NONE
	1	rs3844026	83992360	0.881721	9e-06	0	NONE
	2	rs1574259	173313453	0.782871	1.52e-07	87	rs12053442,rs76264695,rs75166599,rs75979419,rs75689576,rs59454075,rs79160711,rs28485589,rs57878744,rs56892098,rs74483274,rs80010354,rs76837457,rs757341960,rs78181761,rs79416408,rs13414928,rs4405725,rs3762618,rs10207640,rs10207654,rs16860397,rs10187564,rs148644163,rs80353656,rs13410475,rs146618443,rs12621278,rs12615596,rs1574256,rs12052250,rs12052253,rs12052385,rs16860419,rs115112210,rs114161133,r…
	2	rs116255646	127341850	1.34424	1.58e-07	0	NONE
	2	rs58235267	63277843	1.11304	2.26e-07	1	rs6545977
	2	rs7568458	85788175	0.900236	3.55e-07	29	rs7591175,rs2166529,rs6731005,rs6705839,rs6705971,rs10175792,rs10176176,rs10179195,rs6714157,rs6743030,rs3755014,rs3755015,rs1446668,rs2028900,rs1078004,rs7605975,rs12473819,rs565245309,rs6547621,rs5832649,rs6738645,2:85793758_ATT_A,rs11891260,rs6757263,rs3770098,rs3731827,rs368912301,rs1561198,rs55971080
	2	rs11693801	43590329	1.11584	1.51e-06	0	NONE
	2	rs57758828	43825637	1.11034	1.62e-06	9	rs7591218,rs7567607,rs7568365,rs7582497,rs1038822,rs7600872,rs3042351,rs3752355,rs10179648
	2	rs78647569	173415706	0.786279	1.83e-06	4	rs138348628,rs139972066,rs78534109,rs6743174
	2	rs10202599	238352465	1.1215	2.21e-06	8	rs10202181,rs10202195,rs10190310,rs10205112,rs10202616,rs7599658,rs10211024,rs28725355
	2	rs10933536	242133878	1.15479	2.56e-06	4	rs2097976,rs4675827,rs16843438,rs35554938
	2	rs7596665	173363917	0.798806	2.86e-06	0	NONE
	2	rs2539981	63104904	0.909934	4.46e-06	2	rs2539982,rs2710647
	2	rs114997784	173373831	0.810471	8.2e-06	0	NONE
	2	rs539184291	144540401	1.21994	9.94e-06	0	NONE
	3	3:170105309_ACTT_A	170105309	0.852249	4.2e-09	3	rs78416326,rs61436251,rs80304993
	3	rs17024046	87263497	1.12707	9.17e-09	1	rs2087265
	3	rs139149534	176102746	1.49689	3.41e-07	1	rs150897254
	3	3:169908919_AG_A	169908919	0.845921	3.42e-07	55	3:169796432_GCTAA_G,rs2241292,rs12497114,rs12493804,rs397943860,rs16854836,rs7615039,rs12492606,rs888507,rs879161,3:169813976_AT_A,rs16854848,rs6781454,rs56241439,rs6785202,rs766677918,rs58417766,rs7638400,rs6808506,rs73030653,rs80038349,rs73879173,rs79389383,rs7618919,rs6809214,rs6786022,rs111631424,rs113687726,rs76146702,rs73879178,rs57150274,rs73879180,rs6763396,rs73879182,rs12488988,rs7464398…
	3	3:127799835_TAGAG_T	127799835	1.12056	6.85e-07	76	rs201411893,rs9882664,rs11710595,rs13063727,rs998392,rs1984451,rs56380765,rs12695503,rs1549873,rs13094572,rs3774797,rs6802633,rs55662362,rs9827421,rs9837457,rs9837323,rs9874946,rs28528304,rs9842795,rs9848345,rs2304018,rs9849210,rs9289325,rs3774796,rs9820563,rs9809497,rs13059751,3:127783308_AC_A,rs1044843,rs13070488,rs9819960,rs9858267,rs2276867,rs3733158,rs9829877,rs10934847,rs1042907,rs1042911,r…
	3	rs3732402	127806218	1.10815	7.32e-07	21	rs11717102,rs10934838,rs6801467,rs35546672,rs4857833,rs6439108,rs36096780,rs981447,rs981446,rs6439110,rs11721312,rs3040560,rs1473246,rs74501258,rs770571503,rs1030656,rs1030655,rs2335771,rs59766347,rs2075402,rs6439111
	3	rs76925190	170066339	0.870229	8.35e-07	0	NONE
	3	3:87267420_AT_A	87267420	1.10557	1.11e-06	5	rs9856752,rs2220407,rs6788616,rs6801665,rs12493488
	3	rs767322731	87260579	1.18665	2.45e-06	26	rs73846698,rs73846699,rs73846702,rs73847803,rs73847805,rs1488366,rs60128410,rs17024019,rs55893390,rs56692848,rs76592385,3:87258854_CTT_C,rs139810107,rs74844384,rs58274614,rs146755331,rs73847807,rs17024050,rs6786026,rs17024051,rs17024052,rs76752640,rs73847808,rs73847809,rs77666757,3:87267877_CTT_C
	3	rs75790461	64821789	1.44517	3.5e-06	0	NONE
	3	rs2811477	127898783	1.16553	3.62e-06	2	rs139076049,rs11711096
	3	rs2088396	87192778	0.910279	4.27e-06	5	rs6791387,rs62257768,rs6770433,rs17023964,rs60086365
	3	rs7611694	113275624	0.907533	4.3e-06	3	rs12629813,rs13092681,rs1567780
	3	rs17023900	87134800	1.18671	4.6e-06	27	rs78718649,rs755629901,rs116802846,rs78269931,rs201382810,rs116044014,rs199827403,rs143351723,rs199709220,rs200999583,rs202078105,rs146329832,rs141749915,rs146968478,rs202049731,rs149578880,rs185058905,rs145595533,rs75219487,rs78267036,rs78525152,rs79088356,rs79308483,rs115712867,rs75735964,rs79123511,rs78307926
	3	rs34627996	113276381	0.892114	4.65e-06	0	NONE
	3	rs56011843	127963192	1.14102	4.91e-06	52	rs13092202,rs67575175,rs13071740,rs13077913,rs13077790,rs10934850,rs34409786,rs13067650,rs11706455,rs11715394,rs11712798,rs71615969,rs2811511,rs2687730,rs2811486,rs2955126,rs2955129,rs2999090,rs2999089,rs2955130,rs2811549,rs2955133,rs2999086,rs2999085,rs2999084,rs6809833,rs11412086,rs11391389,rs2999083,rs61622539,rs34874738,rs56397996,rs2999081,rs2999080,rs2999079,rs2999077,rs2999076,rs2955077,rs…
	3	rs35452897	113282075	0.89329	5.87e-06	0	NONE
	3	rs9870612	60302135	0.887467	6.91e-06	0	NONE
	3	rs9827668	127775480	1.10991	7.24e-06	0	NONE
	3	rs77661465	65016776	1.45711	8.46e-06	0	NONE
	3	rs1702136	128118711	1.10991	8.98e-06	2	rs1735549,rs760383
	3	rs13099396	127795972	1.10426	9.19e-06	0	NONE
	4	rs10007915	106065308	0.877874	1.22e-09	17	rs7679673,rs1015521,rs139887111,rs2047408,rs6533182,rs1909122,rs7663401,rs2007403,rs6533183,rs2047409,rs11735256,rs11097882,rs13147502,rs9884984,rs6839705,rs7674220,rs1391439
	4	rs4698932	106049147	0.897293	1.14e-07	0	NONE
	4	rs1391441	106128760	0.905104	8.25e-06	1	rs7655890
	4	rs148655353	133753259	1.39637	8.56e-06	0	NONE
	5	rs2242652	1280028	0.833172	3.76e-11	0	NONE
	5	rs2736098	1294086	1.13936	4.21e-09	2	rs2853669,rs3215401
	5	rs10069690	1279790	0.86899	5.08e-09	0	NONE
	5	rs72709458	1283755	0.861764	3.12e-08	0	NONE
	5	rs12655062	1890877	1.12591	5.39e-08	0	NONE
	5	rs112100425	180299633	0.833806	9.72e-08	1	rs111847411
	5	rs201878870	1297077	1.11863	2.48e-07	2	rs2736108,rs2736107
	5	rs7726159	1282319	0.893828	3.76e-07	2	rs7725218,rs4449583
	5	rs4975758	1891174	1.10347	2.05e-06	2	rs10866527,rs10866528
	5	rs12653946	1895829	1.1014	2.23e-06	0	NONE
	5	rs2121117	180288239	0.885271	6.74e-06	0	NONE
	5	rs113334260	180296404	0.882653	7.94e-06	2	rs2279231,rs113692659
	5	rs4975538	1280830	0.90675	8.75e-06	0	NONE
	6	rs682726	117104975	0.860556	5.5e-10	59	rs669017,rs2307839,rs540136,rs654380,rs643031,rs612778,rs597237,rs581617,rs472733,rs471640,rs2785929,rs2785930,rs551104,rs616719,rs615850,rs614924,rs614922,rs150218857,rs587637,rs10692562,rs71272371,rs585957,rs600928,rs6901971,rs1512655,rs1512657,rs34566335,rs143295846,rs1512658,rs2274911,rs9400959,rs2203192,rs7756165,rs200420135,6:117156408_GTTTA_G,rs339358,rs339359,6:117166029_GTA_G,rs339365,rs…
	6	rs4714487	41547312	1.14451	1.2e-09	34	rs12203518,rs764141147,rs2395779,rs1326322,rs4714476,rs6935446,rs6935737,rs9381075,rs3747744,rs9394807,rs9381076,rs4714479,rs2148342,rs2025645,rs4714480,rs4714481,rs10947980,rs9381080,rs4714482,rs4714483,6:41529060_TC_T,rs9369290,rs2104506,rs9296365,rs4714485,rs913074,rs9381082,rs4714486,rs6458228,rs1886816,rs7753653,rs6917029,rs6917270,rs777943523
	6	rs9400974	117258934	0.87334	1.85e-09	58	rs630045,rs339351,rs339353,rs339326,rs339327,rs339328,rs339331,rs610424,rs339334,rs434499,rs339340,rs339341,rs339344,rs654971,rs339350,rs339297,rs339301,rs339302,rs34272842,rs1358793,rs12201912,rs35974852,rs2145173,rs6568967,rs558794025,rs6927262,rs9489065,rs1321371,rs1406982,rs1321372,rs6936629,rs9489066,rs1321366,rs12202378,rs678375,rs674621,rs675495,rs665401,6:117257571_CA_C,rs55915982,rs67823…
	6	rs339304	117176728	0.876955	2.35e-09	12	rs596616,rs1084813,rs601200,rs645426,rs97457,rs168127,rs2307843,rs339343,rs339347,rs339299,rs339300,6:117222981_AT_A
	6	rs9369289	41527895	1.18863	1.76e-08	9	rs67470086,rs113345212,rs113521153,rs72858935,6:41522937_AGATCGC_A,rs72858938,rs186816008,rs9394809,rs72858989
	6	rs144429084	122809905	1.4134	1.75e-07	3	rs140975129,rs145481294,rs140121868
	6	rs561114	117110948	0.888248	2.02e-07	0	NONE
	6	rs12662038	1675928	1.15711	2.81e-07	4	rs2436582,rs11757946,rs9766727,rs7771005
	6	rs1475365	41550172	1.12275	2.82e-07	0	NONE
	6	rs1050444	31239614	1.1292	9.62e-07	3	rs1050437,rs6900458,rs4141168
	6	rs9404937	31144637	1.10974	1.21e-06	11	rs1265155,rs4947305,rs9391814,rs9391816,rs9501066,rs3871246,rs3871247,rs3868542,rs3871248,rs143488460,rs9368658
	6	rs7766085	117118687	0.88009	1.78e-06	3	rs587771,rs35853302,rs17078406
	6	rs72858927	41512681	1.17091	1.95e-06	1	rs72858925
	6	rs4714484	41531223	1.13363	2.21e-06	0	NONE
	6	rs9357119	31229747	1.10991	2.26e-06	1	rs9357120
	6	rs9263530	31067564	0.900634	2.36e-06	84	rs3130545,rs2394877,rs2394878,6:31066736_GA_G,rs2263309,rs3064787,rs2517403,rs9263521,rs9263523,rs9263524,rs9263525,rs9263526,rs9263527,rs9263529,rs9263531,rs9263532,rs9263533,rs9263534,rs9263535,rs9263536,rs9263537,rs3130547,rs3130549,rs3130971,rs2535286,rs2535285,rs2535284,rs2517558,rs2517557,rs2517555,rs3130550,rs3130551,rs9263556,rs9263557,rs9263558,rs9263559,rs9263565,rs9263566,rs9263567,rs9…
	6	rs1406980	117215380	1.09996	2.93e-06	15	rs13199826,rs3907920,rs9400968,rs6929458,rs1321370,rs1321369,rs9372470,rs1074469,rs11756449,rs9400969,rs9372473,6:117230793_TA_T,rs9400970,6:117240725_TAAG_T,rs10872150
	6	rs28722181	31243027	1.12684	3.94e-06	3	rs9461680,rs9468911,rs34718458
	6	rs111743557	31299497	0.888526	4.01e-06	2	rs9265490,6:31298375_GA_G
	6	rs34196875	31275603	1.13845	4.97e-06	18	rs41268856,rs41268864,rs41268868,rs41268872,rs17191832,rs17192190,rs72657649,rs139891314,rs72558163,rs17884362,rs34401425,rs34950876,rs35438642,rs17192274,rs35446580,rs35734933,rs34023488,rs35624930
	6	rs9381086	41580073	1.09933	5.86e-06	0	NONE
	6	rs2428516	31021325	1.0981	8.07e-06	0	NONE
	6	rs36039697	31178969	1.10871	8.55e-06	0	NONE
	6	rs9369295	41564026	1.10114	8.82e-06	0	NONE
	7	rs12666406	97790991	1.10646	6.32e-07	38	rs10953238,rs2394817,rs13240869,rs705308,rs35101190,rs12674083,rs34675530,rs56188399,rs34796934,rs6465647,rs12670686,rs6946915,rs13221758,rs7808528,rs6465650,rs34307903,7:97728917_AT_A,rs6969384,rs141020575,rs11768309,rs6977321,rs11767962,rs17435590,rs34320230,rs6465654,rs6958572,rs17435847,rs7804318,rs6965016,rs6465657,rs6465658,rs11763970,rs7791463,rs11765552,rs3801294,rs11764933,rs2132276,7:97…
	7	rs41278842	97815999	1.10548	1.25e-06	5	7:97734732_CT_C,rs10242903,rs951988,rs10270222,rs1495525
	7	rs139623948	67272340	1.39422	1.84e-06	4	rs117268507,rs145959666,rs145589362,rs148538127
	7	rs7787576	27966262	1.10272	2.38e-06	0	NONE
	7	rs11977715	95117703	1.11776	3.26e-06	0	NONE
	7	rs75088490	11198552	0.827616	6.15e-06	0	NONE
	7	rs10486567	27976563	0.894956	6.93e-06	2	rs67152137,rs7808935
	8	rs77541621	128077146	1.83587	1.22e-32	0	NONE
	8	rs12682374	128410948	0.798256	6.15e-28	2	rs10505477,rs6983267
	8	rs13255059	128530616	1.37665	1.93e-26	43	rs1447292,rs4871801,rs6470518,rs6470519,rs6470520,rs7818556,rs1447295,rs4871802,rs10109700,rs7826179,rs9643226,rs1447296,rs11995378,rs4431561,rs4871024,rs10808558,rs11393128,rs7832031,rs4242382,rs4314621,rs4242384,rs9297759,rs7812429,rs7812894,rs7814837,rs7824868,rs4582524,rs4641026,rs4498506,rs4297007,rs4242385,rs755393065,rs11986220,rs11988857,rs10090154,rs4515512,rs7824776,rs7843031,rs9656816,…
	8	rs6998061	128428638	0.818325	1.75e-21	0	NONE
	8	rs56005245	128113426	1.25421	8.66e-21	2	rs1016343,rs7841060
	8	8:128420376_TATATATATATGG_T	128420376	1.20983	5.79e-20	27	rs10808556,rs3847137,rs10505474,rs2060776,rs3933712,rs11778075,rs11784983,rs4871788,rs11998706,rs12678562,rs7837328,rs7837706,rs7837626,rs7837644,rs10956366,rs10956367,rs10956368,rs10956369,rs7013328,rs10956370,rs7018367,rs7018371,rs7018368,rs871135,rs10808557,rs4276648,rs4871022
	8	rs4242386	128541093	1.29805	2.74e-19	0	NONE
	8	rs7014346	128424792	1.20284	2.74e-19	3	rs7013278,rs11997201,rs6983549
	8	rs16901984	128130961	1.52732	2.88e-19	76	rs1073997,rs7016828,rs7016830,rs12682344,rs6983561,rs16901948,rs16901949,rs60681470,rs16901950,rs16901952,rs58717512,rs543499264,rs59786353,rs113924831,rs16901953,rs200488072,rs61622455,rs57435694,rs7010450,rs6990420,rs73344342,rs16901959,rs7826388,rs7830341,rs16901966,rs16901967,rs7001069,rs7006076,rs7005862,rs7006251,rs6988257,rs73348236,rs57010632,rs16901969,rs73348241,rs73348243,rs148798626,r…
	8	rs2121630	128478160	1.34911	5.93e-19	0	NONE
	8	rs7017300	128525268	1.2715	2.77e-18	14	rs3956790,rs3999775,rs4871798,rs10099413,8:128522584_GA_G,rs10088308,rs9297760,rs752762264,rs7841251,rs4645527,rs755414831,rs4599771,rs4531012,rs9656967
	8	rs10095770	128088570	1.23948	8.37e-17	0	NONE
	8	rs11992171	128529933	1.25393	1.93e-16	0	NONE
	8	rs2166689	128478315	1.21893	4.1e-16	7	rs921146,rs765323127,8:128481325_ATG_A,rs4871799,rs4871800,rs4871803,rs10956373
	8	rs4871790	128441535	0.847565	1.22e-15	0	NONE
	8	rs191785584	128183871	1.51724	2.01e-15	0	NONE
	8	rs1456316	128100848	1.17822	6.68e-15	4	rs1840709,rs62529913,rs11994653,rs62529914
	8	rs995433	23522741	1.17145	1.07e-14	39	rs7835802,rs1949164,rs1949163,rs7829619,rs7830220,rs1398240,rs1398239,rs748434657,rs13256300,rs13256366,rs71504412,rs146486133,rs201177980,rs202107500,rs13279749,rs189897331,rs4242403,rs4872171,rs4872172,rs2315144,rs13262683,rs1512271,rs1398238,rs7821330,rs11135765,rs995432,rs1121615,rs1606303,rs11782388,rs13265330,rs1512268,rs13272392,rs1160267,rs13267884,rs11135766,rs4872175,rs13262167,8:235382…
	8	rs6998254	128428795	1.1682	2.22e-14	2	rs4871789,rs7002225
	8	rs10956372	128470256	1.17954	3.3e-14	0	NONE
	8	rs10956359	128342154	0.84225	2.35e-13	3	rs10107982,rs62516012,rs17464492
	8	rs9643225	128494391	1.18006	6.48e-13	2	rs7831028,rs6985504
	8	rs12549761	128540776	0.785687	1.27e-12	0	NONE
	8	rs7825928	128470608	1.16132	1.35e-12	2	rs7830776,rs1447293
	8	rs6470494	128087904	1.17219	1.53e-12	0	NONE
	8	rs382434	128324147	0.855048	1.57e-12	16	rs445114,rs378854,rs421094,rs661724,rs7832541,rs618477,rs2658486,rs4590403,rs550630339,8:128331320_CAGAG_C,rs13273995,rs622856,rs622853,rs366991,rs620861,rs443053
	8	rs4872176	23538008	1.15305	3.57e-12	0	NONE
	8	rs7842552	128431694	1.16447	4.52e-12	0	NONE
	8	rs6990480	128469708	1.29351	5.01e-12	0	NONE
	8	rs117478964	128167147	1.38106	6.51e-12	0	NONE
	8	rs11985829	128409232	1.15775	7.85e-12	2	rs3847136,rs10808555
	8	rs73351629	128018466	0.86022	1.54e-11	27	rs10086908,rs73351621,rs16901898,rs17830059,rs28615829,rs1516942,rs9693379,rs7844107,rs17762878,rs73351641,rs4573233,rs1551515,rs1551513,rs4473999,rs9656964,rs17762938,rs7823297,rs6651240,rs7824011,rs7823764,rs7842175,rs7824393,rs11448589,rs16901904,rs10481163,rs10481164,rs2124597
	8	rs35365584	128108726	0.861741	2.65e-11	8	rs1869931,rs62531071,8:128108929_TTATTGCTCTTGCATACCA_T,rs13268116,rs1456306,rs13260084,rs12549692,rs34720002
	8	rs6981321	128513305	1.15804	2.94e-11	1	rs12547874
	8	rs13271655	128332887	0.862666	4.42e-11	7	rs7838810,rs11994004,rs10216714,rs13256367,rs442889,rs1395287,rs35049703
	8	rs142952384	128243374	1.67977	7.88e-11	0	NONE
	8	8:128363429_AC_A	128363429	1.57597	8.34e-11	1	rs146836668
	8	rs5013678	128103979	0.842891	9.92e-11	0	NONE
	8	rs11786742	23545458	1.14137	1.02e-10	1	rs1866343
	8	rs10505476	128408116	1.15595	1.53e-10	0	NONE
	8	rs6470510	128429660	1.15862	2.39e-10	1	rs9297754
	8	rs72714555	128513780	0.773541	2.88e-10	0	NONE
	8	8:127981831_AAAAAC_A	127981831	1.13794	3.39e-10	0	NONE
	8	rs72725879	128103969	1.1713	4.14e-10	2	rs7837848,rs28663168
	8	rs4871005	128013376	1.13709	4.4e-10	3	rs901592,rs1516941,rs4871771
	8	rs79700700	128010175	0.869821	6.98e-10	3	rs7816007,rs28561575,rs28556804
	8	rs13256658	128539461	0.877723	9.55e-10	1	rs12542685
	8	rs13257371	128099242	0.867144	1.02e-09	1	rs13252298
	8	rs34774614	128538029	0.877311	1.41e-09	16	rs1562435,rs12156128,rs55903116,rs12545487,rs35385035,rs34561884,rs35774048,rs35907927,rs7004374,rs13265719,rs12548153,rs13264091,rs59732923,rs146822939,rs35902790,rs34854154
	8	rs72550836	128525336	1.41262	1.7e-09	0	NONE
	8	rs111723140	128108409	1.57882	2.21e-09	1	rs4871009
	8	rs72714537	128486844	0.831958	2.27e-09	0	NONE
	8	rs73351748	128237606	1.42273	3.73e-09	3	rs16902048,rs11995647,rs12156379
	8	rs150869774	128444775	1.51903	4.4e-09	0	NONE
	8	rs1516938	127981586	1.12878	4.53e-09	0	NONE
	8	8:128093856_TA_T	128093856	0.883897	5.06e-09	5	rs1031589,rs1031587,rs4871008,rs6981122,rs7001504
	8	rs6986285	128483935	0.88583	5.55e-09	4	rs7819102,rs6981424,rs13260378,rs75428928
	8	rs1567669	23538533	1.13415	6.06e-09	8	rs4871896,rs11135762,rs6557705,rs4872170,rs7831442,rs4242402,rs13274763,rs4872174
	8	rs56769784	127996919	0.868933	6.37e-09	5	rs79866008,rs1487240,rs9297750,rs7463326,rs10109680
	8	rs7843737	128088066	0.880336	8.25e-09	0	NONE
	8	rs72712390	128429652	0.84779	8.35e-09	0	NONE
	8	rs1668875	128341103	0.887481	1.67e-08	3	rs453875,rs587948,rs623401
	8	rs13253127	128496591	1.12229	1.83e-08	4	rs7836840,rs1992833,rs9643224,rs9643227
	8	rs6470493	127980470	1.12287	2e-08	2	rs980426,rs5894857
	8	rs13281765	128499749	0.882995	2.67e-08	5	rs66812419,rs6984861,rs13259396,rs13258548,rs13258812
	8	rs10090421	128453765	1.13795	2.94e-08	0	NONE
	8	rs17449442	128267743	1.39793	3.68e-08	0	NONE
	8	rs17766217	128504497	0.890621	4.06e-08	1	rs67111856
	8	rs139988765	128324071	1.1634	5.52e-08	43	rs16902094,8:128320509_TTTTTG_T,rs74822356,rs72728057,rs72728059,rs72728061,rs16902095,rs60163266,rs56736364,rs34585331,rs4506170,8:128323951_AG_A,rs200496470,rs201469546,rs144898130,rs368727510,rs192955651,rs186307710,rs183738189,rs191545467,rs11774287,rs11781846,rs11781888,rs77635060,rs199873947,rs566668410,rs186935985,rs72712308,rs72712310,rs55717424,rs58104177,rs72712332,rs72712334,rs72712335…
	8	rs11993627	128431385	0.836722	5.83e-08	0	NONE
	8	rs7814878	131886541	1.11909	7.28e-08	7	rs976267,rs976266,rs2217826,rs2917050,rs11407452,rs4128982,rs4736717
	8	rs12155672	128507024	1.11551	7.43e-08	1	rs4599773
	8	rs13251194	128477256	1.1131	1.23e-07	2	rs3999773,rs13250904
	8	rs10098867	128119257	1.1388	2.44e-07	4	rs7825340,rs11774449,rs28686871,rs7816535
	8	rs56193509	23525075	1.12646	3.21e-07	6	rs1971376,rs56229168,rs59389126,rs10503733,rs4872177,rs11781886
	8	rs10505482	128125849	0.8882	3.51e-07	1	rs6995291
	8	rs116846195	128386267	1.48772	4.29e-07	0	NONE
	8	rs143368544	128117736	1.37411	5.21e-07	0	NONE
	8	rs72714525	128476569	0.764031	5.64e-07	1	rs78559104
	8	rs13282506	128459125	0.882147	6.36e-07	0	NONE
	8	rs74800879	128444599	1.1508	6.58e-07	11	rs12334317,rs67219047,rs10505473,rs28774977,rs28661658,rs9297756,rs7357368,rs57889831,rs74792774,rs74673821,rs75191360
	8	rs79928828	128014173	1.11297	7.11e-07	8	rs4871004,rs7014448,rs961023,rs4871006,rs5894865,rs1516943,rs1487241,rs710885
	8	rs11773905	23511163	1.11362	1.09e-06	0	NONE
	8	rs980170	128054612	0.893161	1.23e-06	0	NONE
	8	rs13270755	128060413	0.898765	1.29e-06	5	rs7833011,rs13270754,rs750015,rs4288339,8:128068835_AATT_A
	8	rs10111496	128145817	1.11799	1.81e-06	0	NONE
	8	rs118097379	128418882	1.1977	2.29e-06	8	rs78286574,rs75078154,rs17467139,rs34886083,rs7822052,rs78098257,rs78695209,rs75753382
	8	rs7463708	128104055	1.11421	2.57e-06	0	NONE
	8	rs10441523	127924563	1.10746	2.57e-06	3	rs6984837,rs11995193,rs12543663
	8	rs13265582	23497421	0.896596	2.62e-06	3	rs13261460,rs11784095,rs13277614
	8	rs772950702	128465422	0.877299	2.92e-06	1	rs9642878
	8	rs7831606	128455694	1.13387	3.02e-06	0	NONE
	8	rs1456315	128103937	1.10347	4.15e-06	0	NONE
	8	rs17832285	128108993	0.882518	4.74e-06	1	rs111530929
	8	rs11787440	128010274	0.88793	6.06e-06	5	rs9650093,rs17762342,rs10216560,rs10086796,rs537355765
	8	rs12549142	131871971	1.09656	7.06e-06	1	rs58511485
	8	rs79101886	128413783	1.16809	7.16e-06	0	NONE
	8	rs76903343	127965941	1.30718	8.18e-06	0	NONE
	8	rs16902147	128405072	1.28039	8.49e-06	0	NONE
	8	rs11998597	128070317	0.910661	8.91e-06	0	NONE
	8	rs4871752	127920586	0.91348	9.38e-06	0	NONE
	9	rs10739243	110130919	1.14336	2.76e-06	2	rs10739242,rs1417603
	9	rs73554552	135861502	0.804059	4.94e-06	0	NONE
	9	rs10816486	110059297	1.09599	6.74e-06	3	rs10759222,rs10816487,rs2147072
	10	rs10993994	51549496	1.19504	3.54e-18	0	NONE
	10	rs11006274	51540291	1.17654	1.57e-15	114	rs11004409,rs11004415,rs11004422,rs11004435,rs11599333,rs11004584,rs2611502,rs12763717,rs782553236,rs67289834,rs782811072,rs56244335,rs57858801,rs113082846,rs2611475,rs7071471,rs7090326,rs2611471,rs12412140,rs4935573,rs745180,rs2337711,rs2012677,rs10763193,rs34974181,rs898343,rs4448631,rs2125771,rs10825587,rs10763256,rs61847060,rs11005075,rs10825652,rs11005089,rs2843560,rs2262569,rs2125770,rs2611…
	10	rs28451380	51489780	1.14393	1.07e-10	16	rs2611491,10:51489577_TCCTGGCCCCCGCTCC_T,rs12783102,rs4935090,10:51491280_TAGA_T,rs12781411,rs10825187,rs2926493,rs4278470,rs11591637,rs11004221,rs11004246,rs75228762,rs11004324,rs2843562,rs782069768
	10	rs149867067	66806884	1.42519	1.87e-07	1	rs141885962
	10	rs12770171	51549314	1.13409	3.33e-07	0	NONE
	10	rs111911316	123480380	1.47764	2.24e-06	0	NONE
	10	rs10826075	51527370	1.11522	2.45e-06	0	NONE
	10	rs113797742	1696053	1.28402	2.57e-06	0	NONE
	10	rs117329153	67305460	1.41586	2.9e-06	0	NONE
	10	rs10822494	67086843	1.1108	3.29e-06	1	rs10822493
	10	rs72777946	15465440	1.45327	5.91e-06	0	NONE
	10	rs35007589	105655228	1.15908	6.59e-06	9	rs10786774,rs34379047,rs11598840,rs11597399,rs2984131,rs2995264,rs2488000,rs2756116,rs2475218
	11	11:68987167_TA_T	68987167	1.27295	9.05e-22	8	rs12793759,rs12275055,rs763162720,rs12795301,rs7130881,rs11228580,rs12417087,rs34255287
	11	rs35024453	68987903	1.26592	7.14e-18	0	NONE
	11	rs12287117	68975525	1.20815	7.75e-16	5	rs7117034,rs11228562,rs12418968,rs12281017,rs11228565
	11	rs10792031	68977016	1.16983	1.95e-13	1	rs12422130
	11	rs4255548	68973970	0.855029	3.23e-13	13	rs7927331,rs7945442,rs9783278,rs9783279,rs9783280,rs12793009,rs7926098,rs4495900,rs4930668,rs10896447,rs4265599,rs7950547,rs7925434
	11	rs10896448	68991749	0.869086	5.01e-12	32	rs7930375,rs4620729,rs4451736,rs12278923,rs7939803,rs10792032,rs11421935,rs749225066,rs7929962,rs12790802,rs10792033,rs7121816,rs7109672,rs7122190,rs6591374,rs7931342,rs10896449,rs12362678,rs9787877,rs4644650,rs201557676,rs4569015,rs7939250,rs12788188,rs7106762,rs9667638,rs7947353,rs10896450,rs11228583,rs12293259,rs12799883,rs12270641
	11	rs12293276	69019254	1.16988	9.32e-12	6	rs12282656,rs7118966,rs12806580,rs11228594,rs7928306,rs12792211
	11	rs10840606	2234690	1.1908	1.52e-11	43	rs72853963,rs10743176,rs71029115,rs71455920,rs62650858,11:2226968_TC_T,rs62636241,rs10840584,11:2228870_GGTCTGGGA_G,rs7126629,rs7114836,rs7126857,rs7127162,rs10743180,rs4077456,11:2230210_AG_A,rs4077457,rs7481129,rs4076054,rs7395734,rs6578999,rs6579000,rs6579001,rs6579002,rs7123180,rs6579003,rs7123299,rs7123312,rs7123418,rs11043132,rs11043133,rs11043134,rs11043135,rs11603101,rs7121039,rs7109474,r…
	11	rs35349840	69020990	1.1508	2.98e-11	6	rs7127508,rs10896451,rs11228588,rs10736673,rs11228601,rs12294838
	11	rs66592032	68944357	1.15469	4.36e-11	24	rs10896437,rs10896438,rs7928319,rs6591373,rs34662054,rs7126281,rs2924538,rs11228521,rs10896439,rs12794032,rs7104354,rs12798031,rs7929203,rs12418948,rs12418451,rs34124807,rs12420758,rs9651718,rs11228551,rs12809032,rs12800787,rs11228553,rs12223972,rs55814684
	11	rs79485992	68980770	1.26876	7.4e-11	0	NONE
	11	rs11603288	68996782	0.845028	1.06e-10	0	NONE
	11	rs2924540	68910579	1.14271	1.56e-10	6	rs12796066,rs10792025,rs2924525,rs10792026,rs2924528,rs3750970
	11	rs12419444	2209658	1.16541	5e-10	17	rs146569428,rs11564708,rs72853920,rs56377341,rs12418303,rs113945618,rs67225004,rs117520198,rs7125284,rs7107385,rs12419346,rs12419367,rs72853948,rs4075003,rs72853954,rs72853960,rs73407554
	11	rs11228501	68874540	1.13778	6.61e-10	3	rs61881056,rs12788508,rs10896429
	11	rs3884627	69025799	0.870396	1.11e-09	0	NONE
	11	rs10896445	68967641	0.879185	1.32e-09	1	rs10896444
	11	rs7102758	69019405	1.12412	1.42e-08	0	NONE
	11	rs10743182	2229782	1.16346	1.44e-08	1	rs10743181
	11	rs7950146	68885647	1.12203	1.66e-08	5	rs3018690,rs2924545,rs7932023,rs930788,11:68887382_CT_C
	11	rs3019751	68923597	0.891482	1.82e-08	0	NONE
	11	rs7128814	68953054	0.889686	2.07e-08	1	rs10896441
	11	rs10792030	68968815	1.12219	2.72e-08	0	NONE
	11	rs10750846	69038232	1.12189	3.31e-08	0	NONE
	11	rs72930277	69049014	1.24316	8.94e-08	0	NONE
	11	rs10840516	2209967	1.13212	1.13e-07	9	rs11043003,rs7129483,rs7108915,rs7951222,rs11043016,rs11564707,rs72853921,rs11564706,rs11564705
	11	rs10750844	68948043	1.11421	1.22e-07	7	rs12362872,rs4930268,rs4930659,rs4930660,rs4495899,rs4072598,rs10896442
	11	rs11228517	68904240	1.11352	1.56e-07	0	NONE
	11	rs56005939	68943332	0.892889	1.78e-07	0	NONE
	11	rs3019749	68924679	1.10989	3.04e-07	0	NONE
	11	rs67110785	2207905	1.12632	3.8e-07	0	NONE
	11	rs7115232	2229361	1.11575	1.16e-06	11	rs7114418,rs7109219,rs7109777,rs67186729,rs7112959,rs7125026,rs67379609,rs71455921,rs11043140,rs11043142,rs11043147
	11	rs3862792	69462856	1.31371	1.75e-06	12	rs11820019,rs74606104,rs76941912,rs144245804,rs532228592,rs36225073,rs3212859,rs55911137,rs55816909,rs3918296,rs3918298,rs3212880
	11	rs3019750	68923933	0.904054	1.85e-06	1	rs56157419
	11	rs2924523	68924341	1.11029	2.37e-06	0	NONE
	11	rs370796077	2204322	1.1324	2.6e-06	0	NONE
	11	rs11388098	68888385	1.10196	2.62e-06	6	rs10896432,rs3019781,rs10896433,rs11228506,rs2924552,rs2924553
	11	rs17248845	2280751	1.16459	3.13e-06	0	NONE
	11	rs7111341	2213166	1.1094	3.27e-06	18	rs67957462,rs68037604,rs76361611,rs113607956,rs7110836,rs7129293,rs7121197,rs11564701,rs11564700,rs559406191,rs11564696,rs11564695,rs60042129,rs11564691,rs7937915,rs7947138,rs7107390,rs7107784
	11	rs12417953	68946858	0.90836	3.52e-06	3	rs4930657,rs112495431,rs12420735
	11	rs4488206	68936494	0.899371	3.54e-06	0	NONE
	11	rs3019748	68924996	1.09867	6.52e-06	0	NONE
	12	rs762849262	53282461	1.16425	7.25e-07	27	rs73106451,rs56207534,rs147181250,rs4919737,rs4919740,rs73108429,rs11831919,rs4919742,rs11836041,rs7133156,rs79377635,rs4919763,rs55914512,rs73108466,rs55999178,rs73108469,rs73110432,rs4919707,rs56095813,rs13098,rs55958994,rs17120257,rs113925811,rs4919743,rs73110464,rs73110471,rs113094235
	12	rs535082299	90152413	0.898621	4.73e-06	39	rs1554391,rs2897836,rs7132186,rs10777195,rs10777196,rs4842687,rs4842688,rs7961386,rs10745514,rs10745515,rs111814706,rs2176821,rs7980035,rs1527543,rs1527542,rs1405779,rs7960119,rs7297988,rs7303102,rs1405778,rs2037376,rs7956257,rs1880981,rs10858928,rs1949549,rs2056328,rs10777200,rs1358349,rs2056329,rs2056330,rs10858929,rs1401980,rs10858930,rs4842502,rs10777202,rs4842503,rs11525601,12:90212892_AT_A,…
	12	rs139276205	53347954	1.17793	5.03e-06	6	rs11834907,rs35650442,rs34961808,12:53353537_CT_C,rs12819597,rs12818597
	12	rs11829997	53315659	1.17597	5.74e-06	0	NONE
	12	rs60842707	53551407	1.32694	7.52e-06	0	NONE
	12	rs577850020	132299329	0.868234	9.75e-06	0	NONE
	14	rs11160852	106029403	1.36996	6.21e-07	8	rs28798435,rs28833814,rs73373758,14:106029784_GGT_G,rs111289357,rs146092518,rs111253141,rs79851237
	14	rs551833102	106024316	1.40265	3.69e-06	0	NONE
	14	rs146183404	45699698	1.47685	4.29e-06	0	NONE
	14	rs17782929	75607917	0.737622	6.84e-06	1	rs117534161
	16	rs34819117	1573485	0.8506	5.58e-06	0	NONE
	17	rs11263763	36103565	0.829567	2.16e-19	6	rs11263761,rs4430796,rs11651755,rs10908278,rs8064454,rs11651052
	17	rs757209	36102833	1.19396	5.65e-18	5	rs12601991,rs11263762,rs7405696,rs9901746,rs12453443
	17	rs2005705	36096300	0.839425	4.59e-17	0	NONE
	17	rs757211	36096478	1.17846	1.42e-15	0	NONE
	17	rs7501939	36101156	0.849845	1.63e-14	3	rs4239217,rs11657964,rs11658063
	17	rs757210	36096515	0.849776	7.71e-14	3	17:36092671_TA_T,17:36092841_GT_G,rs7405776
	17	rs3744763	36090885	0.864149	3.47e-12	0	NONE
	17	rs4794758	36080428	0.85514	7.54e-11	1	rs7223387
	17	rs8072735	69117214	1.13951	1.54e-10	25	rs7222314,17:69106000_GT_G,rs17765332,rs17765344,rs34578388,rs9908087,rs9901566,rs8071558,rs8072254,rs984434,rs1859962,rs991429,rs7217073,rs7216498,17:69111219_CAA_C,rs1859963,rs9889335,rs9911515,rs8068266,rs148511027,rs9893698,rs4793529,rs6501436,rs6501437,rs6501438
	17	rs146723727	36079111	0.849745	4.76e-09	8	rs11649743,rs718961,rs718960,rs12951345,rs4795218,rs62073542,rs17138469,rs11658433
	17	rs34171878	69127821	1.12579	8.22e-09	132	rs8074361,rs8079315,17:69121276_GA_G,rs2367256,rs2190696,rs2190697,rs4362433,rs4366746,rs4366747,rs2159034,rs2159035,rs1014000,rs1013999,rs61193653,rs17824565,rs17224666,rs9783828,rs9783825,rs56347314,rs9783826,rs9302932,rs2367257,rs2886913,rs2367258,rs4793333,rs8081862,17:69124474_CA_C,rs6501439,rs6501440,rs6501441,rs6501442,rs6501443,rs4793530,rs7206958,17:69126519_TA_T,rs8073978,rs8074021,rs99…
	17	17:69212726_GC_G	69212726	0.888767	1.07e-08	102	rs72866787,rs11656242,rs11651123,rs11657298,rs72866795,rs719615,rs1558119,17:69152670_CCAAT_C,rs56206939,rs11077550,rs12150098,rs4316800,rs1974561,rs55891624,rs11870806,rs2108535,rs8182284,rs534179158,rs8068189,rs4793534,rs4793335,rs141982186,rs2097984,rs11654068,rs72869449,rs2886914,rs11868953,rs2367264,17:69175611_TG_T,rs17178251,rs34979615,rs72869461,rs17765632,rs72869463,rs17765644,rs740408,r…
	17	rs7407025	36080810	1.13625	2.94e-08	0	NONE
	17	rs17138476	36075605	1.1561	6.73e-08	0	NONE
	17	rs8066151	36083304	0.895316	1.4e-07	2	rs9914818,rs2107132
	17	rs917278	69221925	1.113	1.47e-07	6	rs1978203,rs1978204,rs772518291,rs7221080,rs8064388,rs9909320
	17	rs7217652	69119481	0.897103	4.14e-07	8	rs11077547,rs141271147,rs11650165,rs4793528,rs9674957,rs8077906,rs8066875,rs4328484
	17	rs4968163	467957	1.15954	9.64e-07	30	rs8077964,rs12937918,rs443207,rs863334,rs453372,rs2586118,rs2657616,rs56807006,rs12051571,rs62056496,rs62056502,rs62056503,rs74956776,rs116886205,rs62056513,rs62056514,rs62053770,rs55700948,rs142290374,rs62053781,rs8081506,rs368722,rs17616098,rs12232517,rs56172134,rs74657536,rs62053812,rs11871883,rs17678731,rs200422195
	17	rs62056505	526477	1.16623	4.29e-06	0	NONE
	17	rs1736221	17125595	1.09645	7.72e-06	2	rs8080386,rs1736220
	17	rs17138478	36073320	1.13785	8.32e-06	0	NONE
	17	rs61050144	17092815	1.09707	8.45e-06	1	rs9907109
	17	rs9908150	17114061	1.09583	9e-06	0	NONE
	18	rs577745662	44338547	1.29572	9.8e-06	0	NONE
	19	rs2569735	51364269	0.783596	8.33e-15	1	rs2735839
	19	rs1058205	51363398	0.808068	1.03e-13	0	NONE
	19	rs62113214	51362537	0.719461	1.28e-13	4	rs62113212,rs17632542,rs76765083,rs111362352
	19	rs174776	51359852	0.79286	1e-12	2	rs2659124,rs266878
	19	rs4802297	38738130	1.14874	8.64e-12	14	rs8102454,rs8102476,rs11667256,rs12981216,rs12976534,rs12610267,rs4803934,rs8100395,rs7247241,rs10652797,rs11668070,rs34582151,rs7250689,rs11083450
	19	rs2659051	51345568	0.833325	1.43e-11	0	NONE
	19	rs11665698	51354411	0.860356	2.93e-11	1	rs11665748
	19	rs62113216	51364803	0.787047	9.12e-11	0	NONE
	19	rs112786111	51354652	0.744775	2.07e-09	0	NONE
	19	rs266849	51349090	0.856807	8.48e-09	0	NONE
	19	rs78177998	51345264	0.803176	1.32e-08	2	rs56397626,rs7251465
	19	rs4803899	38727640	1.12254	1.77e-08	0	NONE
	19	rs266876	51360818	0.879871	6.4e-08	1	rs2659122
	19	rs2739443	51341326	0.842784	1.09e-06	0	NONE
	19	rs3786877	38759180	0.904882	1.3e-06	13	rs3786878,rs10048529,rs8101725,rs12608697,rs2891600,rs12611009,rs3826896,rs2060243,rs8101462,rs8100926,rs34565749,rs8105067,rs1006140
	19	rs36035956	38769994	0.906932	2.62e-06	1	rs8101185
	19	rs4801855	51348572	0.908262	2.88e-06	8	rs4802751,rs4802752,rs4239492,rs11878415,rs11084032,rs10445554,rs2411331,19:51351233_TC_T
	19	rs4803922	38740336	0.892988	4.96e-06	1	rs11083449
	19	rs62123482	38877997	1.09703	5.4e-06	0	NONE
	19	rs3222973	38759406	0.908319	6.21e-06	0	NONE
	19	rs266863	51355650	0.908562	6.27e-06	0	NONE
	19	rs266859	51356800	0.893473	7.6e-06	1	rs266861
	20	rs34835912	62256843	0.67213	9.38e-07	3	rs13038527,rs13043510,rs74179816
	20	rs453481	62230706	0.906615	2.62e-06	0	NONE
	20	20:62284925_GGA_G	62284925	0.900894	3.21e-06	0	NONE
	20	rs61753459	62321189	1.17596	3.35e-06	0	NONE
	20	rs11696871	62387417	0.884887	5.06e-06	9	rs4809334,rs13041528,rs12481497,rs6089971,rs6512287,20:62396397_CGTGT_C,rs11472945,rs6011097,rs6011098
	20	rs6062470	62269607	0.907745	8.23e-06	0	NONE
	20	rs73140002	52175811	1.26769	9.97e-06	0	NONE
	21	rs8134657	42893908	0.835246	1.45e-06	6	rs28360562,rs9978557,rs9984523,rs9979885,rs6517673,rs8134378
	22	rs5759167	43500212	0.884452	1.67e-09	1	rs61307529
	22	rs5759168	43500435	1.14205	1.31e-06	0	NONE
	22	rs2013863	43504588	0.910462	5.87e-06	1	rs5759171
	22	rs9612008	43499144	0.911577	7.62e-06	0	NONE
	22	rs113304165	22074273	0.885744	8.21e-06	0	NONE

## Sheet: S9. EOPC clumped
	Table S9. 45 independent variants among 91 Genome-wide significant variants associated with the risk of EOPC based on clumping in 1000 Genomes Project
	CHR	SNP	BP	HR	95% CI	P	No. Clumped SNPs	Clumped SNPs
	1	rs192447987	21757633	4.04412	1.96-5.50	2.69e-07	0	NONE
	1	rs142172739	5438738	3.20161	1.78-4.40	7.64e-07	1	rs61763337
	1	rs76410148	101330525	2.30296	1.50-2.88	2.12e-06	0	NONE
	1	rs79708505	21710461	3.13294	1.92-3.89	4.87e-06	2	rs186621414,rs79183860
	2	rs145440181	84400961	3.55247	1.36-2.14	3.73e-07	0	NONE
	2	2:71519672_AT_A	71519672	2.79795	1.35-2.12	2.83e-06	2	2:71574169_AAAAG_A,rs12617927
	2	rs145434284	10764283	2.99359	1.35-2.13	5.01e-06	0	NONE
	3	rs75943024	155873990	2.77301	1.82-4.62	2e-08	2	rs140795915,rs55641054
	3	rs11520515	155988649	2.4459	1.97-5.71	1.16e-06	0	NONE
	3	3:155920788_GT_G	155920788	3.11823	1.29-1.92	5.89e-06	0	NONE
	4	rs76716014	185915619	2.7963	2.10-5.29	2.64e-07	0	NONE
	4	4:185428242_CCTG_C	185428242	2.96728	1.37-2.08	4.4e-06	0	NONE
	4	rs76511197	18739292	1.80542	1.37-2.08	9.88e-06	0	NONE
	5	rs115789809	166310565	5.55043	1.68-3.36	1.23e-11	0	NONE
	5	rs147981303	13013881	2.8429	1.36-2.17	4.36e-06	0	NONE
	5	rs145215820	157546151	3.29918	1.88-3.93	8.74e-06	0	NONE
	6	rs12215788	67424205	1.89881	1.90-4.23	6.52e-07	1	rs6900851
	6	rs62428029	107511029	3.11663	1.65-3.55	1.53e-06	0	NONE
	6	rs9379861	26370616	3.69497	2.62-7.00	3.69e-06	0	NONE
	6	rs77473611	131335347	3.4892	1.95-4.81	3.98e-06	0	NONE
	6	rs41267049	159056593	3.3816	1.98-5.10	4.77e-06	0	NONE
	6	rs779013168	67557191	1.90697	2.02-5.55	6.91e-06	0	NONE
	6	6:151129869_CAG_C	151129869	3.15968	1.91-4.92	7.58e-06	0	NONE
	8	rs34949628	67438340	3.0012	1.86-4.97	3.19e-06	9	rs11995298,rs7839827,rs7823762,rs6982757,8:67445146_TTTAACAAAAA_T,rs34346108,rs12543076,rs113200771,rs7012434
	8	rs186271287	18444570	3.39837	2.24-6.26	5.44e-06	0	NONE
	8	rs1996895	123613990	0.612359	1.85-4.18	7.34e-06	1	rs34081919
	9	rs113647293	124155689	4.30408	1.37-2.24	7.89e-08	0	NONE
	9	rs72719518	26782318	1.99643	1.71-3.75	2.7e-06	2	rs62542154,rs62542159
	11	rs150066380	29271460	3.64654	2.03-5.70	2.7e-06	0	NONE
	11	rs61901949	92558378	3.29409	1.83-4.51	3.94e-06	0	NONE
	11	rs61277802	117405785	2.16136	1.83-4.51	4.09e-06	2	rs11826885,rs56198555
	11	rs1557428	123609762	2.70709	1.84-4.52	6.08e-06	2	rs1939924,rs138763757
	11	rs143320832	78467370	3.34712	1.83-4.50	9.62e-06	0	NONE
	13	rs117686894	91597014	4.02916	1.39-2.29	1.52e-06	0	NONE
	13	rs181770291	22465124	3.30574	1.83-4.49	8.92e-06	0	NONE
	16	rs9635490	24277597	3.14564	1.83-4.49	4.97e-06	0	NONE
	17	rs140193461	43020554	2.65573	1.82-4.46	1.22e-06	0	NONE
	17	rs8081132	49496910	1.62319	1.82-4.48	1.37e-06	17	rs9896654,rs11868926,rs6504716,rs12325847,rs6504718,rs35645551,rs2159345,rs8078982,rs4794247,rs11869362,rs12936572,rs80047630,17:49495584_AG_A,rs60062733,rs60186017,rs11433867,rs9906516
	17	rs75095380	31939313	3.14869	1.82-4.47	8.59e-06	0	NONE
	18	rs76677318	72445851	2.11912	1.82-4.47	4.92e-06	0	NONE
	19	rs114742743	647711	2.97609	1.81-4.47	4.28e-06	0	NONE
	20	rs10626125	49479100	1.6931	1.80-4.40	4.71e-06	0	NONE
	20	rs111312993	60103558	3.58377	1.80-4.41	8.77e-06	0	NONE
	21	rs183694566	16263553	3.55295	1.78-4.36	2.77e-06	0	NONE
	21	rs2825881	21282895	0.433675	1.90-4.29	3.72e-06	5	rs4816813,rs9977092,rs8126667,rs8132079,rs2155594

## Sheet: S10. LOPC clumped
	Table S10. 296 independent variants among 1,583 Genome-wide significant variants associated with the risk of LOPC based on clumping in 1000 Genomes Project
	CHR	SNP	BP	HR	P	No. Clumped SNPs	Clumped SNPs
	1	rs17391786	13874054	1.30501	6.39e-07	0	NONE
	1	rs6672709	154286853	0.900853	1.64e-06	9	rs7521543(1),rs7528082(1),rs7528167(1),rs7523757(1),rs7514795(1),rs67597142(1),rs111744661(1),rs6666142(1),rs11804746(1)
	1	rs3844026	83992360	0.871592	2.3e-06	1	rs12133985(1)
	1	rs75441492	241098493	1.29103	6.03e-06	0	NONE
	1	rs551978189	154354540	0.899389	8.07e-06	0	NONE
	1	rs148895247	13883902	1.40724	8.73e-06	1	rs146791938(1)
	1	rs535687171	241096418	1.38274	8.86e-06	0	NONE
	1	rs4951399	204533255	0.904031	9.37e-06	0	NONE
	2	rs116255646	127341850	1.35879	8.83e-08	0	NONE
	2	rs58235267	63277843	1.11721	1.6e-07	0	NONE
	2	rs74483274	173303251	0.786181	5.79e-07	43	rs12053442(1),rs76264695(1),rs75979419(1),rs75689576(1),rs59454075(1),rs79160711(1),rs28485589(1),rs57878744(1),rs56892098(1),rs80010354(1),rs76837457(1),rs757341960(1),rs78181761(1),rs79416408(1),rs13414928(1),rs4405725(1),rs3762618(1),rs10207640(1),rs10207654(1),rs16860397(1),rs10187564(1),rs148644163(1),rs80353656(1),rs13410475(1),rs146618443(1),rs12621278(1),rs12615596(1),rs1574259(1),rs15742…
	2	rs7568458	85788175	0.904022	1.71e-06	16	rs6705971(1),rs10175792(1),rs10176176(1),rs10179195(1),rs6714157(1),rs6743030(1),rs3755014(1),rs3755015(1),rs1078004(1),rs7605975(1),rs12473819(1),rs6547621(1),rs6738645(1),rs11891260(1),rs368912301(1),rs1561198(1)
	2	rs10202599	238352465	1.11998	4.73e-06	3	rs10205112(1),rs10202616(1),rs7599658(1)
	2	rs539184291	144540401	1.23094	5.72e-06	1	rs72861334(1)
	2	rs746314481	63658688	0.888219	5.89e-06	0	NONE
	2	rs11693801	43590329	1.11123	6.01e-06	0	NONE
	2	2:63625901_GA_G	63625901	0.908755	6.63e-06	0	NONE
	2	rs13021322	63558590	1.0987	6.67e-06	3	rs11691192(1),rs11685941(1),rs11687645(1)
	2	rs112408624	63325900	0.883843	7.61e-06	1	rs113620077(1)
	2	rs2539981	63104904	0.910611	8.39e-06	0	NONE
	2	rs57758828	43825637	1.10438	8.74e-06	1	rs10179648(1)
	2	rs78647569	173415706	0.796845	9.04e-06	0	NONE
	3	rs17024046	87263497	1.12784	1.56e-08	0	NONE
	3	3:170105309_ACTT_A	170105309	0.856822	2.55e-08	3	rs78416326(1),rs61436251(1),rs80304993(1)
	3	rs139149534	176102746	1.53636	7.59e-08	1	rs150897254(1)
	3	3:127799835_TAGAG_T	127799835	1.12763	2.82e-07	130	rs776757519(1),rs200255803(1),rs56143290(1),rs144185128(1),rs4516561(1),rs4544567(1),rs13092555(1),rs13097739(1),rs9861755(1),3:127740172_AC_A(1),rs13081382(1),rs9833838(1),rs9834124(1),rs9839092(1),rs9839861(1),rs9844891(1),rs9845369(1),rs13062846(1),rs9850779(1),rs11709484(1),rs13079887(1),rs10934839(1),rs10934840(1),rs9833332(1),rs10934841(1),rs9863134(1),rs9810599(1),rs12107874(1),rs10934843(…
	3	rs3732402	127806218	1.1121	5.28e-07	21	rs11717102(1),rs10934838(1),rs6801467(1),rs35546672(1),rs4857833(1),rs6439108(1),rs36096780(1),rs981447(1),rs981446(1),rs6439110(1),rs11721312(1),rs3040560(1),rs1473246(1),rs74501258(1),rs770571503(1),rs1030656(1),rs1030655(1),rs2335771(1),rs59766347(1),rs2075402(1),rs6439111(1)
	3	rs56011843	127963192	1.15836	5.46e-07	232	rs35724792(1),rs143644091(1),rs34403909(1),rs13060453(1),rs13091198(1),rs13092202(1),rs55684215(1),rs35515217(1),rs36069551(1),rs11714052(1),rs36059338(1),rs34228187(1),rs34562493(1),rs6787614(1),rs11720239(1),rs34709844(1),rs11715661(1),rs55777628(1),rs11719079(1),rs57897513(1),rs67674204(1),rs34955225(1),rs35437840(1),rs35804055(1),rs13082038(1),rs13062252(1),rs60387553(1),rs35421223(1),rs33998…
	3	3:169908919_AG_A	169908919	0.847005	7.16e-07	54	rs2241292(1),rs12497114(1),rs12493804(1),rs397943860(1),rs16854836(1),rs7615039(1),rs12492606(1),rs888507(1),rs879161(1),3:169813976_AT_A(1),rs16854848(1),rs6781454(1),rs56241439(1),rs6785202(1),rs766677918(1),rs58417766(1),rs7638400(1),rs6808506(1),rs73030653(1),rs80038349(1),rs73879173(1),rs79389383(1),rs7618919(1),rs6809214(1),rs6786022(1),rs111631424(1),rs113687726(1),rs76146702(1),rs73879178…
	3	rs2811477	127898783	1.18117	7.31e-07	4	rs139076049(1),rs2955084(1),rs11711096(1),rs2293947(1)
	3	3:87267420_AT_A	87267420	1.10758	1.22e-06	5	rs9856752(1),rs2220407(1),rs6788616(1),rs6801665(1),rs12493488(1)
	3	rs767322731	87260579	1.19113	2.38e-06	27	rs73846698(1),rs73846699(1),rs73846701(1),rs73846702(1),rs73847803(1),rs73847805(1),rs1488366(1),rs60128410(1),rs17024019(1),rs55893390(1),rs56692848(1),rs76592385(1),3:87258854_CTT_C(1),rs139810107(1),rs74844384(1),rs58274614(1),rs146755331(1),rs73847807(1),rs17024050(1),rs6786026(1),rs17024051(1),rs17024052(1),rs76752640(1),rs73847808(1),rs73847809(1),rs77666757(1),3:87267877_CTT_C(1)
	3	rs1735546	128075398	1.11582	2.98e-06	81	rs4857836(1),rs4857837(1),rs6414310(1),rs2999045(1),rs2955102(1),rs67451924(1),rs2461794(1),rs2999048(1),rs2999049(1),rs2955117(1),rs2955118(1),rs872267(1),rs2955120(1),rs3122173(1),rs2999052(1),rs2687729(1),rs1554535(1),rs2811476(1),3:127898942_TG_T(1),rs2811479(1),rs2811480(1),rs2811481(1),rs2811482(1),rs2811516(1),rs2811515(1),rs2811514(1),rs2811513(1),rs2811512(1),rs883238(1),rs2811509(1),rs2…
	3	rs9870612	60302135	0.881044	3.17e-06	1	rs35536483(1)
	3	rs76925190	170066339	0.874852	3.35e-06	0	NONE
	3	rs9827668	127775480	1.11629	3.5e-06	0	NONE
	3	rs78267036	87154582	1.19222	4.9e-06	8	rs17023900(1),rs199709220(1),rs78525152(1),rs79088356(1),rs79308483(1),rs115712867(1),rs79123511(1),rs78307926(1)
	3	rs1702136	128118711	1.11568	4.92e-06	6	rs3887841(1),rs729847(1),rs545773762(1),rs760383(1),rs2659685(1),rs1735537(1)
	3	rs13099396	127795972	1.10953	5.25e-06	0	NONE
	3	rs7632756	127817508	1.10924	6.08e-06	3	rs7355887(1),rs4857866(1),rs7641133(1)
	3	rs73208906	195083578	0.834235	7.01e-06	3	rs78813904(1),rs111618762(1),rs73208913(1)
	3	rs11720784	128107139	1.15408	8.82e-06	0	NONE
	4	rs10007915	106065308	0.875064	1.12e-09	17	rs7679673(1),rs1015521(1),rs139887111(1),rs2047408(1),rs6533182(1),rs1909122(1),rs7663401(1),rs2007403(1),rs6533183(1),rs2047409(1),rs11735256(1),rs11097882(1),rs13147502(1),rs9884984(1),rs6839705(1),rs7674220(1),rs1391439(1)
	4	rs4698932	106049147	0.892482	5.14e-08	0	NONE
	4	rs139238081	11232637	1.42128	4.91e-06	0	NONE
	4	rs1391441	106128760	0.903013	8.09e-06	1	rs7655890(1)
	5	rs2242652	1280028	0.837319	2.87e-10	0	NONE
	5	rs2736098	1294086	1.13981	7.87e-09	2	rs2853669(1),rs3215401(1)
	5	rs10069690	1279790	0.874293	4.24e-08	0	NONE
	5	rs112100425	180299633	0.832946	1.55e-07	1	rs111847411(1)
	5	rs72709458	1283755	0.866013	1.58e-07	0	NONE
	5	rs12655062	1890877	1.12226	2.32e-07	0	NONE
	5	rs2736108	1297488	1.11702	6.01e-07	2	rs201878870(1),rs2736107(1)
	5	rs2121117	180288239	0.877126	2.3e-06	0	NONE
	5	rs7726159	1282319	0.899314	2.52e-06	2	rs7725218(1),rs4449583(1)
	5	rs4975758	1891174	1.10266	4e-06	1	rs10866528(1)
	5	rs12653946	1895829	1.09945	5.49e-06	0	NONE
	5	rs4975538	1280830	0.905204	9.71e-06	0	NONE
	6	rs682726	117104975	0.86209	1.94e-09	59	rs669017(1),rs2307839(1),rs540136(1),rs654380(1),rs643031(1),rs612778(1),rs597237(1),rs581617(1),rs472733(1),rs471640(1),rs2785929(1),rs2785930(1),rs551104(1),rs616719(1),rs615850(1),rs614924(1),rs614922(1),rs150218857(1),rs587637(1),rs10692562(1),rs71272371(1),rs585957(1),rs600928(1),rs6901971(1),rs1512655(1),rs1512657(1),rs34566335(1),rs143295846(1),rs1512658(1),rs2274911(1),rs9400959(1),rs2203…
	6	rs4714487	41547312	1.14292	4.01e-09	33	rs12203518(1),rs764141147(1),rs2395779(1),rs1326322(1),rs4714476(1),rs6935446(1),rs6935737(1),rs9381075(1),rs3747744(1),rs9394807(1),rs9381076(1),rs4714479(1),rs2148342(1),rs2025645(1),rs4714480(1),rs4714481(1),rs10947980(1),rs9381080(1),rs4714482(1),rs4714483(1),6:41529060_TC_T(1),rs9369290(1),rs2104506(1),rs9296365(1),rs4714485(1),rs913074(1),rs9381082(1),rs4714486(1),rs6458228(1),rs1886816(1),…
	6	rs339304	117176728	0.877313	5.66e-09	12	rs596616(1),rs1084813(1),rs601200(1),rs645426(1),rs97457(1),rs168127(1),rs2307843(1),rs339343(1),rs339347(1),rs339299(1),rs339300(1),6:117222981_AT_A(1)
	6	rs9400974	117258934	0.877421	1.3e-08	58	rs630045(1),rs339351(1),rs339353(1),rs339326(1),rs339327(1),rs339328(1),rs339331(1),rs610424(1),rs339334(1),rs434499(1),rs339340(1),rs339341(1),rs339344(1),rs654971(1),rs339350(1),rs339297(1),rs339301(1),rs339302(1),rs34272842(1),rs1358793(1),rs12201912(1),rs35974852(1),rs2145173(1),rs6568967(1),rs558794025(1),rs6927262(1),rs9489065(1),rs1321371(1),rs1406982(1),rs1321372(1),rs6936629(1),rs9489066…
	6	rs9369289	41527895	1.19229	1.92e-08	9	rs67470086(1),rs113345212(1),rs113521153(1),rs72858935(1),6:41522937_AGATCGC_A(1),rs72858938(1),rs186816008(1),rs9394809(1),rs72858989(1)
	6	rs9404937	31144637	1.1182	3.36e-07	21	rs1265155(1),rs4947305(1),rs7751130(1),rs9501504(1),rs9295956(1),rs9391813(1),rs9391814(1),rs9391816(1),rs9501066(1),rs146037572(1),rs3871246(1),rs3871247(1),rs3868542(1),rs3871248(1),rs143488460(1),rs9368657(1),rs9368658(1),rs9357110(1),rs9394040(1),rs9357111(1),rs6937752(1)
	6	rs144429084	122809905	1.41143	3.77e-07	3	rs140975129(1),rs145481294(1),rs140121868(1)
	6	rs561114	117110948	0.888629	4.02e-07	0	NONE
	6	rs12662038	1675928	1.15511	6.94e-07	4	rs2436582(1),rs11757946(1),rs9766727(1),rs7771005(1)
	6	rs1475365	41550172	1.12102	7.23e-07	0	NONE
	6	rs9357119	31229747	1.11552	1.2e-06	1	rs9357120(1)
	6	rs9263530	31067564	0.896393	1.41e-06	87	rs3130545(1),rs2394877(1),rs2394878(1),6:31066736_GA_G(1),rs2263309(1),rs3064787(1),rs2517403(1),rs9263519(1),rs9263521(1),rs9263523(1),rs9263524(1),rs9263525(1),rs9263526(1),rs9263527(1),rs9263529(1),rs9263531(1),rs9263532(1),rs9263533(1),rs9263534(1),rs9263535(1),rs9263536(1),rs9263537(1),rs3130547(1),rs3130549(1),rs3130971(1),rs2535286(1),rs2535285(1),rs2535284(1),rs2517558(1),rs2517557(1),rs2…
	6	rs4714484	41531223	1.13802	1.74e-06	0	NONE
	6	rs72858927	41512681	1.17531	1.8e-06	1	rs72858925(1)
	6	rs1050444	31239614	1.12801	2.02e-06	3	rs1050437(1),rs6900458(1),rs4141168(1)
	6	rs111743557	31299497	0.882828	2.09e-06	2	rs9265490(1),6:31298375_GA_G(1)
	6	rs28722181	31243027	1.12936	4.17e-06	3	rs9461680(1),rs9468911(1),rs34718458(1)
	6	rs1406980	117215380	1.10035	4.36e-06	11	rs13199826(1),rs3907920(1),rs9400968(1),rs6929458(1),rs1321370(1),rs1321369(1),rs9372470(1),rs1074469(1),rs11756449(1),rs9400970(1),6:117240725_TAAG_T(1)
	6	rs2428516	31021325	1.10219	5.45e-06	0	NONE
	6	rs17879195	31239305	1.1267	6.47e-06	0	NONE
	6	rs34196875	31275603	1.13974	6.49e-06	3	rs41268860(1),rs41268864(1),rs72558163(1)
	6	rs36039697	31178969	1.11261	6.51e-06	0	NONE
	6	rs7755764	133163778	1.29883	8.11e-06	0	NONE
	6	rs7766085	117118687	0.885877	8.77e-06	1	rs587771(1)
	6	rs55655633	33861124	0.898494	9.71e-06	0	NONE
	6	rs112907206	24161487	0.709718	9.94e-06	0	NONE
	6	rs2853961	31231989	0.907657	9.96e-06	0	NONE
	7	rs139623948	67272340	1.41406	9.54e-07	4	rs117268507(1),rs145959666(1),rs145589362(1),rs148538127(1)
	7	rs12666406	97790991	1.1059	1.23e-06	35	rs2394817(1),rs13240869(1),rs35101190(1),rs12674083(1),rs34675530(1),rs56188399(1),rs34796934(1),rs6465647(1),rs12670686(1),rs13221758(1),rs7808528(1),rs6465650(1),rs34307903(1),7:97728917_AT_A(1),rs6969384(1),rs141020575(1),rs11768309(1),rs6977321(1),rs11767962(1),rs17435590(1),rs34320230(1),rs6465654(1),rs6958572(1),rs17435847(1),rs7804318(1),rs6965016(1),rs6465657(1),rs6465658(1),rs11763970(1)…
	7	rs41278842	97815999	1.10688	1.56e-06	5	7:97734732_CT_C(1),rs10242903(1),rs951988(1),rs10270222(1),rs1495525(1)
	7	rs7787576	27966262	1.10433	2.77e-06	0	NONE
	7	rs143883725	134803134	0.553142	4.19e-06	0	NONE
	7	rs10486567	27976563	0.891084	4.95e-06	2	rs67152137(1),rs7808935(1)
	7	rs6968704	27966984	0.902028	5.88e-06	0	NONE
	7	rs11977715	95117703	1.11456	9.32e-06	0	NONE
	8	rs77541621	128077146	1.83298	4.28e-31	0	NONE
	8	rs12682374	128410948	0.800586	3.41e-26	2	rs10505477(1),rs6983267(1)
	8	rs13255059	128530616	1.37868	1.24e-25	43	rs1447292(1),rs4871801(1),rs6470518(1),rs6470519(1),rs6470520(1),rs7818556(1),rs1447295(1),rs4871802(1),rs10109700(1),rs7826179(1),rs9643226(1),rs1447296(1),rs11995378(1),rs4431561(1),rs4871024(1),rs10808558(1),rs11393128(1),rs7832031(1),rs4242382(1),rs4314621(1),rs4242384(1),rs9297759(1),rs7812429(1),rs7812894(1),rs7814837(1),rs7824868(1),rs4582524(1),rs4641026(1),rs4498506(1),rs4297007(1),rs424…
	8	rs56005245	128113426	1.26126	6.02e-21	2	rs1016343(1),rs7841060(1)
	8	rs6998061	128428638	0.823279	1.54e-19	0	NONE
	8	rs4242386	128541093	1.30162	6.46e-19	0	NONE
	8	rs12678505	128128506	1.52229	2.52e-18	76	rs1073997(1),rs7016828(1),rs7016830(1),rs12682344(1),rs6983561(1),rs16901948(1),rs16901949(1),rs60681470(1),rs16901950(1),rs16901952(1),rs58717512(1),rs543499264(1),rs59786353(1),rs113924831(1),rs16901953(1),rs200488072(1),rs61622455(1),rs57435694(1),rs7010450(1),rs6990420(1),rs73344342(1),rs16901959(1),rs7826388(1),rs7830341(1),rs16901966(1),rs16901967(1),rs7001069(1),rs7006076(1),rs7005862(1),r…
	8	rs3847137	128414498	1.19721	4.83e-18	28	rs10808556(1),rs7013278(1),rs10505474(1),rs2060776(1),rs3933712(1),8:128420376_TATATATATATGG_T(1),rs11778075(1),rs11784983(1),rs4871788(1),rs11998706(1),rs12678562(1),rs7837328(1),rs7837706(1),rs7837626(1),rs7837644(1),rs10956366(1),rs10956367(1),rs10956368(1),rs10956369(1),rs7013328(1),rs10956370(1),rs7018367(1),rs7018371(1),rs7018368(1),rs871135(1),rs10808557(1),rs4276648(1),rs4871022(1)
	8	rs2121630	128478160	1.34244	1.31e-17	0	NONE
	8	rs7014346	128424792	1.19564	1.93e-17	2	rs11997201(1),rs6983549(1)
	8	rs7017300	128525268	1.26896	2.72e-17	14	rs3956790(1),rs3999775(1),rs4871798(1),rs10099413(1),8:128522584_GA_G(1),rs10088308(1),rs9297760(1),rs752762264(1),rs7841251(1),rs4645527(1),rs755414831(1),rs4599771(1),rs4531012(1),rs9656967(1)
	8	rs10095770	128088570	1.24191	1.94e-16	0	NONE
	8	rs11992171	128529933	1.25729	3.51e-16	0	NONE
	8	rs2166689	128478315	1.218	2.25e-15	7	rs921146(1),rs765323127(1),8:128481325_ATG_A(1),rs4871799(1),rs4871800(1),rs4871803(1),rs10956373(1)
	8	rs191785584	128183871	1.51838	7.06e-15	0	NONE
	8	rs4871790	128441535	0.849757	1.25e-14	0	NONE
	8	rs995433	23522741	1.17331	2.15e-14	39	rs7835802(1),rs1949164(1),rs1949163(1),rs7829619(1),rs7830220(1),rs1398240(1),rs1398239(1),rs748434657(1),rs13256300(1),rs13256366(1),rs71504412(1),rs146486133(1),rs201177980(1),rs202107500(1),rs13279749(1),rs189897331(1),rs4242403(1),rs4872171(1),rs4872172(1),rs2315144(1),rs13262683(1),rs1512271(1),rs1398238(1),rs7821330(1),rs11135765(1),rs995432(1),rs1121615(1),rs1606303(1),rs11782388(1),rs1326…
	8	rs1456316	128100848	1.17581	5.14e-14	4	rs1840709(1),rs62529913(1),rs11994653(1),rs62529914(1)
	8	rs10956372	128470256	1.17648	2.77e-13	0	NONE
	8	rs6998254	128428795	1.1607	7.7e-13	2	rs4871789(1),rs7002225(1)
	8	rs6990480	128469708	1.30834	1.37e-12	0	NONE
	8	rs9643225	128494391	1.17889	2.73e-12	2	rs7831028(1),rs6985504(1)
	8	rs10956359	128342154	0.846167	2.8e-12	3	rs10107982(1),rs62516012(1),rs17464492(1)
	8	rs7825928	128470608	1.15859	8.75e-12	2	rs7830776(1),rs1447293(1)
	8	rs12549761	128540776	0.790259	1.07e-11	0	NONE
	8	rs117478964	128167147	1.38468	1.18e-11	0	NONE
	8	rs6470494	128087904	1.16785	1.46e-11	0	NONE
	8	rs382434	128324147	0.858507	1.52e-11	16	rs445114(1),rs378854(1),rs421094(1),rs661724(1),rs7832541(1),rs618477(1),rs2658486(1),rs4590403(1),rs550630339(1),8:128331320_CAGAG_C(1),rs13273995(1),rs622856(1),rs622853(1),rs366991(1),rs620861(1),rs443053(1)
	8	rs4872176	23538008	1.15105	1.81e-11	0	NONE
	8	rs35365584	128108726	0.8605	4.62e-11	8	rs1869931(1),rs62531071(1),8:128108929_TTATTGCTCTTGCATACCA_T(1),rs13268116(1),rs1456306(1),rs13260084(1),rs12549692(1),rs34720002(1)
	8	rs5013678	128103979	0.837401	5.47e-11	0	NONE
	8	rs6981321	128513305	1.15794	7.74e-11	1	rs12547874(1)
	8	rs73351629	128018466	0.863154	1.09e-10	27	rs10086908(1),rs73351621(1),rs16901898(1),rs17830059(1),rs28615829(1),rs1516942(1),rs9693379(1),rs7844107(1),rs17762878(1),rs73351641(1),rs4573233(1),rs1551515(1),rs1551513(1),rs4473999(1),rs9656964(1),rs17762938(1),rs7823297(1),rs6651240(1),rs7824011(1),rs7823764(1),rs7842175(1),rs7824393(1),rs11448589(1),rs16901904(1),rs10481163(1),rs10481164(1),rs2124597(1)
	8	rs7842552	128431694	1.15546	1.38e-10	0	NONE
	8	rs72725879	128103969	1.17805	2.19e-10	2	rs7837848(1),rs28663168(1)
	8	rs13271655	128332887	0.865683	2.98e-10	7	rs7838810(1),rs11994004(1),rs10216714(1),rs13256367(1),rs442889(1),rs1395287(1),rs35049703(1)
	8	rs11985829	128409232	1.14782	3.12e-10	2	rs3847136(1),rs10808555(1)
	8	rs142952384	128243374	1.67161	3.38e-10	0	NONE
	8	rs11786742	23545458	1.13973	3.89e-10	1	rs1866343(1)
	8	rs72714555	128513780	0.770742	4.1e-10	0	NONE
	8	8:127981831_AAAAAC_A	127981831	1.1397	5e-10	0	NONE
	8	rs6470510	128429660	1.15826	6.23e-10	1	rs9297754(1)
	8	rs4871005	128013376	1.13656	1.17e-09	3	rs901592(1),rs1516941(1),rs4871771(1)
	8	rs10505476	128408116	1.15011	1.56e-09	0	NONE
	8	rs13256658	128539461	0.87763	2.1e-09	1	rs12542685(1)
	8	8:128093856_TA_T	128093856	0.880286	3.48e-09	5	rs1031589(1),rs1031587(1),rs4871008(1),rs6981122(1),rs7001504(1)
	8	rs13257371	128099242	0.868653	3.57e-09	1	rs13252298(1)
	8	rs1516938	127981586	1.13261	3.7e-09	0	NONE
	8	rs13264091	128536454	0.878428	4.75e-09	16	rs1562435(1),rs12156128(1),rs55903116(1),rs12545487(1),rs35385035(1),rs34561884(1),rs35774048(1),rs35907927(1),rs7004374(1),rs13265719(1),rs12548153(1),rs34774614(1),rs59732923(1),rs146822939(1),rs35902790(1),rs34854154(1)
	8	rs79700700	128010175	0.873779	5.11e-09	3	rs7816007(1),rs28561575(1),rs28556804(1)
	8	8:128363429_AC_A	128363429	1.52844	5.37e-09	1	rs146836668(1)
	8	rs72712390	128429652	0.842927	5.77e-09	0	NONE
	8	rs1567669	23538533	1.13499	1.03e-08	8	rs4871896(1),rs11135762(1),rs6557705(1),rs4872170(1),rs7831442(1),rs4242402(1),rs13274763(1),rs4872174(1)
	8	rs73351748	128237606	1.41775	1.24e-08	3	rs16902048(1),rs11995647(1),rs12156379(1)
	8	rs72714537	128486844	0.836969	1.42e-08	0	NONE
	8	rs56769784	127996919	0.870961	2.24e-08	5	rs79866008(1),rs1487240(1),rs9297750(1),rs7463326(1),rs10109680(1)
	8	rs6986285	128483935	0.88825	2.41e-08	4	rs7819102(1),rs6981424(1),rs13260378(1),rs75428928(1)
	8	rs7843737	128088066	0.881992	2.71e-08	0	NONE
	8	rs13253127	128496591	1.12132	4.62e-08	4	rs7836840(1),rs1992833(1),rs9643224(1),rs9643227(1)
	8	rs111723140	128108409	1.53671	5.59e-08	1	rs4871009(1)
	8	rs13281765	128499749	0.883666	6.26e-08	5	rs66812419(1),rs6984861(1),rs13259396(1),rs13258548(1),rs13258812(1)
	8	rs150869774	128444775	1.48655	7.27e-08	0	NONE
	8	rs7814878	131886541	1.12169	7.49e-08	7	rs976267(1),rs976266(1),rs2217826(1),rs2917050(1),rs11407452(1),rs4128982(1),rs4736717(1)
	8	rs1668875	128341103	0.890323	7.49e-08	3	rs453875(1),rs587948(1),rs623401(1)
	8	rs6470493	127980470	1.11982	8.3e-08	2	rs980426(1),rs5894857(1)
	8	rs17449442	128267743	1.39449	9.52e-08	0	NONE
	8	rs72550836	128525336	1.37278	9.71e-08	0	NONE
	8	rs67111856	128500547	0.890495	9.75e-08	1	rs17766217(1)
	8	rs10098867	128119257	1.14645	1.03e-07	4	rs7825340(1),rs11774449(1),rs28686871(1),rs7816535(1)
	8	rs139988765	128324071	1.16274	1.17e-07	43	rs16902094(1),8:128320509_TTTTTG_T(1),rs74822356(1),rs72728057(1),rs72728059(1),rs72728061(1),rs16902095(1),rs60163266(1),rs56736364(1),rs34585331(1),rs4506170(1),8:128323951_AG_A(1),rs200496470(1),rs201469546(1),rs144898130(1),rs368727510(1),rs192955651(1),rs186307710(1),rs183738189(1),rs191545467(1),rs11774287(1),rs11781846(1),rs11781888(1),rs77635060(1),rs199873947(1),rs566668410(1),rs18693598…
	8	rs12155672	128507024	1.11419	1.9e-07	1	rs4599773(1)
	8	rs10090421	128453765	1.13183	2.07e-07	0	NONE
	8	rs13251194	128477256	1.11213	2.81e-07	2	rs3999773(1),rs13250904(1)
	8	rs56193509	23525075	1.12982	2.9e-07	6	rs1971376(1),rs56229168(1),rs59389126(1),rs10503733(1),rs4872177(1),rs11781886(1)
	8	rs143368544	128117736	1.38757	3.76e-07	0	NONE
	8	rs116846195	128386267	1.49927	4.21e-07	0	NONE
	8	rs11993627	128431385	0.844713	4.55e-07	0	NONE
	8	rs7463708	128104055	1.12223	8.89e-07	0	NONE
	8	rs10505482	128125849	0.889731	8.9e-07	1	rs6995291(1)
	8	rs10111496	128145817	1.12413	9.2e-07	0	NONE
	8	rs72714525	128476569	0.766001	1.19e-06	1	rs78559104(1)
	8	rs4871006	128017316	1.11237	1.26e-06	8	rs4871004(1),rs7014448(1),rs961023(1),rs79928828(1),rs5894865(1),rs1516943(1),rs1487241(1),rs710885(1)
	8	rs11773905	23511163	1.11377	1.77e-06	0	NONE
	8	rs118097379	128418882	1.20418	1.82e-06	11	rs78286574(1),rs75078154(1),rs16902149(1),rs76008904(1),rs17467139(1),rs34886083(1),rs7822052(1),rs78098257(1),rs78695209(1),rs75753382(1),rs56868629(1)
	8	rs17832285	128108993	0.876489	2.44e-06	0	NONE
	8	rs10441523	127924563	1.10959	2.74e-06	2	rs11995193(1),rs12543663(1)
	8	rs13270755	128060413	0.901821	4.42e-06	3	rs7833011(1),rs13270754(1),rs750015(1)
	8	rs13265582	23497421	0.897047	4.69e-06	3	rs13261460(1),rs11784095(1),rs13277614(1)
	8	rs980170	128054612	0.898204	6.32e-06	0	NONE
	8	rs74800879	128444599	1.1395	6.47e-06	2	rs28774977(1),rs7357368(1)
	8	rs13282506	128459125	0.891048	6.91e-06	0	NONE
	8	rs11787440	128010274	0.886242	6.94e-06	1	rs10086796(1)
	8	rs7829534	58363565	0.904979	8.37e-06	0	NONE
	8	rs1456315	128103937	1.1017	9.38e-06	0	NONE
	9	rs1953004	28337989	1.1259	3.75e-06	0	NONE
	9	rs7866559	79577061	1.10017	6.77e-06	0	NONE
	9	rs10739243	110130919	1.13794	9.97e-06	0	NONE
	10	rs10993994	51549496	1.19181	5.45e-17	0	NONE
	10	rs11006274	51540291	1.17527	9.2e-15	114	rs11004409(1),rs11004415(1),rs11004422(1),rs11004435(1),rs11599333(1),rs11004584(1),rs2611502(1),rs12763717(1),rs782553236(1),rs67289834(1),rs782811072(1),rs56244335(1),rs57858801(1),rs113082846(1),rs2611475(1),rs7071471(1),rs7090326(1),rs2611471(1),rs12412140(1),rs4935573(1),rs745180(1),rs2337711(1),rs2012677(1),rs10763193(1),rs34974181(1),rs898343(1),rs4448631(1),rs2125771(1),rs10825587(1),rs10…
	10	rs782069768	51497155	1.14233	3.41e-10	16	rs2611491(1),10:51489577_TCCTGGCCCCCGCTCC_T(1),rs12783102(1),rs28451380(1),rs4935090(1),10:51491280_TAGA_T(1),rs12781411(1),rs10825187(1),rs2926493(1),rs4278470(1),rs11591637(1),rs11004221(1),rs11004246(1),rs75228762(1),rs11004324(1),rs2843562(1)
	10	rs149867067	66806884	1.43112	2.4e-07	1	rs141885962(1)
	10	rs10822494	67086843	1.11713	1.55e-06	1	rs10822493(1)
	10	rs117329153	67305460	1.43386	1.86e-06	0	NONE
	10	rs35007589	105655228	1.16848	3.06e-06	18	rs10786774(1),rs34379047(1),rs11598840(1),rs11597399(1),rs1977230(1),rs10786775(1),rs2984131(1),rs2487999(1),rs2475215(1),rs34685262(1),rs71485762(1),rs2995264(1),rs2488000(1),rs2488001(1),rs1265165(1),rs2756116(1),rs2475218(1),rs7902587(1)
	10	rs12770171	51549314	1.12242	4.88e-06	0	NONE
	10	rs72777946	15465440	1.46708	5.01e-06	0	NONE
	10	rs113797742	1696053	1.27547	8e-06	0	NONE
	10	rs4109292	126710654	0.911339	8.74e-06	0	NONE
	10	rs10826075	51527370	1.1107	9.21e-06	0	NONE
	11	11:68987167_TA_T	68987167	1.27341	5.8e-21	8	rs12793759(1),rs12275055(1),rs763162720(1),rs12795301(1),rs7130881(1),rs11228580(1),rs12417087(1),rs34255287(1)
	11	rs35024453	68987903	1.27037	1.14e-17	0	NONE
	11	rs12287117	68975525	1.21009	1.82e-15	5	rs7117034(1),rs11228562(1),rs12418968(1),rs12281017(1),rs11228565(1)
	11	rs10792031	68977016	1.1703	5.42e-13	1	rs12422130(1)
	11	rs4255548	68973970	0.856018	1.47e-12	13	rs7927331(1),rs7945442(1),rs9783278(1),rs9783279(1),rs9783280(1),rs12793009(1),rs7926098(1),rs4495900(1),rs4930668(1),rs10896447(1),rs4265599(1),rs7950547(1),rs7925434(1)
	11	rs10896448	68991749	0.869341	1.54e-11	33	rs7930375(1),rs4620729(1),rs4451736(1),rs12278923(1),rs7939803(1),rs10792032(1),rs11421935(1),rs749225066(1),rs7929962(1),rs12790802(1),rs10792033(1),rs7121816(1),rs7109672(1),rs7122190(1),rs6591374(1),rs7931342(1),rs10896449(1),rs12362678(1),rs9787877(1),rs4644650(1),rs201557676(1),rs4569015(1),rs7939250(1),rs12788188(1),rs7106762(1),rs9667638(1),rs7947353(1),rs10896450(1),rs11228583(1),rs122932…
	11	rs66592032	68944357	1.15988	2.78e-11	24	rs10896437(1),rs10896438(1),rs7928319(1),rs6591373(1),rs34662054(1),rs7126281(1),rs2924538(1),rs11228521(1),rs10896439(1),rs12794032(1),rs7104354(1),rs12798031(1),rs7929203(1),rs12418948(1),rs12418451(1),rs34124807(1),rs12420758(1),rs9651718(1),rs11228551(1),rs12809032(1),rs12800787(1),rs11228553(1),rs12223972(1),rs55814684(1)
	11	rs12293276	69019254	1.16941	2.92e-11	6	rs12282656(1),rs7118966(1),rs12806580(1),rs11228594(1),rs7928306(1),rs12792211(1)
	11	rs11228588	69019969	1.15163	4.65e-11	6	rs7127508(1),rs10896451(1),rs35349840(1),rs10736673(1),rs11228601(1),rs12294838(1)
	11	rs79485992	68980770	1.27374	9e-11	0	NONE
	11	rs10840606	2234690	1.18181	2.95e-10	43	rs72853963(1),rs10743176(1),rs71029115(1),rs71455920(1),rs62650858(1),11:2226968_TC_T(1),rs62636241(1),rs10840584(1),11:2228870_GGTCTGGGA_G(1),rs7126629(1),rs7114836(1),rs7126857(1),rs7127162(1),rs10743180(1),rs4077456(1),11:2230210_AG_A(1),rs4077457(1),rs7481129(1),rs4076054(1),rs7395734(1),rs6578999(1),rs6579000(1),rs6579001(1),rs6579002(1),rs7123180(1),rs6579003(1),rs7123299(1),rs7123312(1),rs…
	11	rs11603288	68996782	0.846091	3.44e-10	0	NONE
	11	rs2924540	68910579	1.14211	4.43e-10	6	rs12796066(1),rs10792025(1),rs2924525(1),rs10792026(1),rs2924528(1),rs3750970(1)
	11	rs10896445	68967641	0.878445	2.32e-09	1	rs10896444(1)
	11	rs11228501	68874540	1.13572	2.52e-09	3	rs61881056(1),rs12788508(1),rs10896429(1)
	11	rs3884627	69025799	0.870683	2.64e-09	0	NONE
	11	rs12419444	2209658	1.156	8.91e-09	17	rs146569428(1),rs11564708(1),rs72853920(1),rs56377341(1),rs12418303(1),rs113945618(1),rs67225004(1),rs117520198(1),rs7125284(1),rs7107385(1),rs12419346(1),rs12419367(1),rs72853948(1),rs4075003(1),rs72853954(1),rs72853960(1),rs73407554(1)
	11	rs7102758	69019405	1.12749	1.25e-08	0	NONE
	11	rs7950146	68885647	1.12444	1.83e-08	5	rs3018690(1),rs2924545(1),rs7932023(1),rs930788(1),11:68887382_CT_C(1)
	11	rs10750846	69038232	1.12502	3.03e-08	0	NONE
	11	rs10792030	68968815	1.12415	3.41e-08	0	NONE
	11	rs3019751	68923597	0.891458	3.59e-08	0	NONE
	11	rs10896441	68953908	0.890802	5.69e-08	1	rs7128814(1)
	11	rs10896442	68960213	1.11514	1.52e-07	7	rs12362872(1),rs10750844(1),rs4930268(1),rs4930659(1),rs4930660(1),rs4495899(1),rs4072598(1)
	11	rs11228517	68904240	1.11476	2.14e-07	0	NONE
	11	rs10743182	2229782	1.15244	2.19e-07	1	rs10743181(1)
	11	rs56005939	68943332	0.892723	3.09e-07	0	NONE
	11	rs3019749	68924679	1.11223	3.17e-07	0	NONE
	11	rs72930277	69049014	1.2371	3.38e-07	0	NONE
	11	rs10840516	2209967	1.12516	8.44e-07	8	rs7129483(1),rs7108915(1),rs7951222(1),rs11043016(1),rs11564707(1),rs72853921(1),rs11564706(1),rs11564705(1)
	11	rs11388098	68888385	1.10626	1.72e-06	6	rs10896432(1),rs3019781(1),rs10896433(1),rs11228506(1),rs2924552(1),rs2924553(1)
	11	rs67110785	2207905	1.1211	1.84e-06	0	NONE
	11	rs3019750	68923933	0.902724	2.19e-06	1	rs56157419(1)
	11	rs12417953	68946858	0.905229	2.59e-06	3	rs4930657(1),rs112495431(1),rs12420735(1)
	11	rs2924523	68924341	1.11044	3.73e-06	0	NONE
	11	rs7115232	2229361	1.11161	4.38e-06	7	rs7114418(1),rs7109777(1),rs67186729(1),rs7112959(1),rs7125026(1),rs67379609(1),rs71455921(1)
	11	rs3019748	68924996	1.10244	4.76e-06	0	NONE
	11	rs4488206	68936494	0.899277	5.59e-06	0	NONE
	11	rs35515275	68894562	1.11999	7.38e-06	0	NONE
	11	rs370796077	2204322	1.1286	7.75e-06	0	NONE
	12	rs12318119	94595003	1.10437	4.99e-06	1	rs10859684(1)
	12	rs73110471	53316821	1.15341	6.48e-06	5	rs762849262(1),rs113925811(1),rs4919743(1),rs73110464(1),rs113094235(1)
	14	rs11160852	106029403	1.38811	3.21e-07	13	rs73373742(1),rs7154233(1),rs7154710(1),rs79847783(1),rs28798435(1),rs28833814(1),rs73373758(1),14:106029784_GGT_G(1),rs111289357(1),rs151299117(1),rs146092518(1),rs111253141(1),rs79851237(1)
	14	rs146183404	45699698	1.51244	1.41e-06	0	NONE
	14	rs551833102	106024316	1.42189	2.16e-06	1	14:106012602_CGG_C(1)
	14	14:106056628_GCCAGC_G	106056628	1.29249	4.68e-06	0	NONE
	15	rs71461575	25179632	1.31286	3.23e-06	0	NONE
	17	rs11263763	36103565	0.832049	4.17e-18	6	rs11263761(1),rs4430796(1),rs11651755(1),rs10908278(1),rs8064454(1),rs11651052(1)
	17	rs757209	36102833	1.18823	1.98e-16	5	rs12601991(1),rs11263762(1),rs7405696(1),rs9901746(1),rs12453443(1)
	17	rs2005705	36096300	0.840646	3.6e-16	0	NONE
	17	rs757211	36096478	1.17247	3.7e-14	0	NONE
	17	rs7501939	36101156	0.852958	2.01e-13	3	rs4239217(1),rs11657964(1),rs11658063(1)
	17	17:36092671_TA_T	36092671	0.849966	3.49e-13	3	17:36092841_GT_G(1),rs7405776(1),rs757210(1)
	17	rs3744763	36090885	0.863806	8.65e-12	0	NONE
	17	rs4794758	36080428	0.855375	2.01e-10	1	rs7223387(1)
	17	rs8072735	69117214	1.13212	2.64e-09	25	rs7222314(1),17:69106000_GT_G(1),rs17765332(1),rs17765344(1),rs34578388(1),rs9908087(1),rs9901566(1),rs8071558(1),rs8072254(1),rs984434(1),rs1859962(1),rs991429(1),rs7217073(1),rs7216498(1),17:69111219_CAA_C(1),rs1859963(1),rs9889335(1),rs9911515(1),rs8068266(1),rs148511027(1),rs9893698(1),rs4793529(1),rs6501436(1),rs6501437(1),rs6501438(1)
	17	rs146723727	36079111	0.851484	1.49e-08	7	rs11649743(1),rs718961(1),rs718960(1),rs4795218(1),rs62073542(1),rs17138469(1),rs11658433(1)
	17	rs34171878	69127821	1.12581	1.68e-08	132	rs8074361(1),rs8079315(1),17:69121276_GA_G(1),rs2367256(1),rs2190696(1),rs2190697(1),rs4362433(1),rs4366746(1),rs4366747(1),rs2159034(1),rs2159035(1),rs1014000(1),rs1013999(1),rs61193653(1),rs17824565(1),rs17224666(1),rs9783828(1),rs9783825(1),rs56347314(1),rs9783826(1),rs9302932(1),rs2367257(1),rs2886913(1),rs2367258(1),rs4793333(1),rs8081862(1),17:69124474_CA_C(1),rs6501439(1),rs6501440(1),rs65…
	17	rs7407025	36080810	1.13781	4.13e-08	0	NONE
	17	rs11655567	69216687	1.11802	8.6e-08	102	rs72866787(1),rs11656242(1),rs11651123(1),rs11657298(1),rs72866795(1),rs719615(1),rs1558119(1),17:69152670_CCAAT_C(1),rs56206939(1),rs11077550(1),rs12150098(1),rs4316800(1),rs1974561(1),rs55891624(1),rs11870806(1),rs2108535(1),rs8182284(1),rs534179158(1),rs8068189(1),rs4793534(1),rs4793335(1),rs141982186(1),rs2097984(1),rs11654068(1),rs72869449(1),rs2886914(1),rs11868953(1),rs2367264(1),17:691756…
	17	rs17138476	36075605	1.15515	1.52e-07	0	NONE
	17	rs917278	69221925	1.11236	3.12e-07	6	rs1978203(1),rs1978204(1),rs772518291(1),rs7221080(1),rs8064388(1),rs9909320(1)
	17	rs8066151	36083304	0.897356	4.46e-07	2	rs9914818(1),rs2107132(1)
	17	rs7217652	69119481	0.899435	1.32e-06	4	rs11077547(1),rs11650165(1),rs4793528(1),rs4328484(1)
	17	rs1736220	17126792	1.10197	3.86e-06	2	rs8080386(1),rs1736221(1)
	17	rs61050144	17092815	1.1018	5.06e-06	1	rs9907109(1)
	17	rs9908150	17114061	1.10059	5.33e-06	1	rs9908205(1)
	19	rs2569735	51364269	0.793532	4.52e-13	1	rs2735839(1)
	19	rs62113214	51362537	0.720826	5.24e-13	4	rs62113212(1),rs17632542(1),rs76765083(1),rs111362352(1)
	19	rs1058205	51363398	0.814957	2.38e-12	0	NONE
	19	rs174776	51359852	0.80235	2.91e-11	2	rs2659124(1),rs266878(1)
	19	rs4802297	38738130	1.14392	9.07e-11	14	rs8102454(1),rs8102476(1),rs11667256(1),rs12981216(1),rs12976534(1),rs12610267(1),rs4803934(1),rs8100395(1),rs7247241(1),rs10652797(1),rs11668070(1),rs34582151(1),rs7250689(1),rs11083450(1)
	19	rs11665698	51354411	0.86371	2.24e-10	1	rs11665748(1)
	19	rs2659051	51345568	0.841633	3.62e-10	0	NONE
	19	rs62113216	51364803	0.793841	8.31e-10	0	NONE
	19	rs112786111	51354652	0.742918	3.43e-09	0	NONE
	19	rs4803899	38727640	1.12323	3e-08	0	NONE
	19	rs78177998	51345264	0.810001	8.01e-08	2	rs56397626(1),rs7251465(1)
	19	rs266849	51349090	0.867622	2e-07	0	NONE
	19	rs266876	51360818	0.88867	1.01e-06	1	rs2659122(1)
	19	rs3786877	38759180	0.905319	2.41e-06	0	NONE
	19	rs2739443	51341326	0.847751	3.83e-06	0	NONE
	19	rs3222973	38759406	0.906078	5.74e-06	0	NONE
	19	rs36035956	38769994	0.909412	7.73e-06	0	NONE
	20	rs34835912	62256843	0.692456	6.61e-06	2	rs13038527(1),rs74179816(1)
	21	rs8134657	42893908	0.83521	2.4e-06	6	rs28360562(1),rs9978557(1),rs9984523(1),rs9979885(1),rs6517673(1),rs8134378(1)
	21	rs11700636	42896828	1.10318	4.42e-06	0	NONE
	21	rs73231912	42896753	1.10557	7.65e-06	2	rs11910588(1),rs73231913(1)
	22	rs5759167	43500212	0.881604	1.43e-09	1	rs61307529(1)
	22	rs5759168	43500435	1.15075	5.29e-07	0	NONE
	22	rs9612008	43499144	0.908296	5.38e-06	0	NONE
	22	rs5759166	43496495	1.15766	6.48e-06	0	NONE
	22	rs113304165	22074273	0.882672	7.34e-06	0	NONE
	22	rs2013863	43504588	0.90965	7.68e-06	0	NONE

[truncated: 10 more sheets: S11. Effects of 3 PRSs Cox, S12. Effects of 3 PRSs casectrl, S13. merged SNPs General, S14. merged SNPs EOPC, S15. merged SNPs LOPC, S16. Effects merged PRS Cox, S17. Effects merged PRS CasCtr, S18. MR General, S19. MR EOPC, S20. MR LOPC]
